# Supplementary material for: A study of the coupling between the digital economy and regional economic resilience: Evidence from China
Source: PLoS One. 2024 Jan 19;19(1):e0296890. doi: 10.1371/journal.pone.0296890 (PMC10798518; doi:10.1371/journal.pone.0296890)
Supplement: S1 Dataset — (XLSX) [file pone.0296890.s001.xlsx]

## Sheet: Digital economy
city	year	Internet broadband access subscribers	All-society fixed-asset investment in the information transmission, computer services and software industry	Expenditures on science and technology)	Number of digital economy-related patents	Level of online mobile payments	Websites per 100 businesses	Employed persons in information transmission, software and information technology services	employed persons in urban units	Employed persons in information transmission, software and information technology services/employed persons in urban units	Peking University Digital Inclusive Finance Index	Number of computers per 100 persons in industrial enterprises	E-commerce turnover of industrial enterprises	the main business income of industrial enterprises
Beijing	12011	510.8	436.29	1.64854e+06	40888	79.4	59	49.1	685.9	0.0715848	79.41	52	4357.78	1.89028e+07
Beijing	12012	473.69	488.9	1.97344e+06	50511	110.02	59	52.6	717.4	0.0733203	150.65	56	5211.75	2.4585e+07
Beijing	12013	480.4	594	2.13062e+06	62671	136.53	59	58.2	742.3	0.078405	215.62	57	7467.6	2.85172e+07
Beijing	12014	482.4	686.67	2.33501e+06	74661	196.25	60	61.1	755.9	0.0808308	235.36	61	9012.4	3.13719e+07
Beijing	12015	491.9	923.36	2.44087e+06	94031	243.23	63	68	777.3	0.0874823	276.38	62	10530.5	3.45389e+07
Beijing	12016	475.76	593.08	2.54843e+06	100578	286.87	64	69.2	791.5	0.0874289	286.37	66	12026.7	3.94098e+07
Beijing	12017	541.94	870.58	2.69085e+06	106948	303.12	65	77.4	812.9	0.0952147	329.944	67	18385.7	4.48689e+07
Beijing	12018	638.8	1755.46	2.7401e+06	123496	317.54	64	84	819.3	0.102527	368.537	70	18261.2	4.95782e+07
Beijing	12019	688.11	2681.99	2.85186e+06	131716	330.51	58	85.9	791.3	0.108556	399.003	72	23235.9	5.69528e+07
Beijing	12020	747.3	3247.63	2.97416e+06	162824	342.69	58	92.3	762.7	0.121017	417.875	77	25831.8	6.31616e+07
Tianjin	22011	186.7	153.22	2.10777e+06	13982	55.52	55	2.1	268.2	0.00782998	60.58	24	1007.29	1.69382e+06
Tianjin	22012	204.78	159.35	2.55868e+06	19782	74.34	57	3.3	289.1	0.0114147	122.96	25	1355.78	2.32328e+06
Tianjin	22013	188.4	183.78	3.00038e+06	24856	110.17	53	3.6	302.4	0.0119048	175.26	27	1053.7	2.76158e+06
Tianjin	22014	208.81	207.53	3.22806e+06	26351	165.52	54	3.8	295.5	0.0128596	200.16	30	1946.5	3.88563e+06
Tianjin	22015	249.84	261	3.52667e+06	37342	206.76	54	4.4	294.8	0.0149254	237.53	31	3148.6	5.03437e+06
Tianjin	22016	283.93	183.09	3.49955e+06	39734	247.13	53	4.8	286	0.0167832	245.838	33	3035	5.52636e+06
Tianjin	22017	339.35	300.67	2.41142e+06	41675	257.2	52	5.3	269.5	0.019666	284.034	37	2629.4	5.51441e+06
Tianjin	22018	437.91	737.82	2528761	54680	278.23	47	6.4	260	0.0246154	316.885	37	3106	6.85588e+06
Tianjin	22019	523.63	1194.6	2.13432e+06	57799	292.57	43	6.6	269.4	0.0244989	344.112	39	3266.3	9.09255e+06
Tianjin	22020	534.6	1584.54	2.28772e+06	75434	291.87	40	7	279	0.0250896	361.455	43	4342	1.08956e+07
Hebei	32011	824.5	491.34	1.58619e+06	11119	24.36	50	5.9	555.4	0.010623	32.42	12	366.84	262471
Hebei	32012	963.91	538.7	1.98085e+06	15315	43.52	50	6.5	619.9	0.0104856	89.32	14	743.26	378178
Hebei	32013	1031.6	651.66	2.32742e+06	18186	64.92	50	8.6	653.4	0.0131619	144.98	16	1166	315581
Hebei	32014	1127.64	728.09	2.60671e+06	20132	114.97	56	8.6	656.2	0.0131058	160.76	17	1629.7	292228
Hebei	32015	1317.22	866.46	2.85805e+06	30130	161.59	57	8.8	643.6	0.0136731	199.53	19	1440	395438
Hebei	32016	1612.02	623.2	3.08661e+06	31826	214.64	57	8.4	639.6	0.0131332	214.359	19	2416.1	589959
Hebei	32017	1910.1	1096.19	3.50968e+06	35348	226.55	57	7.5	535.3	0.0140108	258.167	21	2441.1	889245
Hebei	32018	2159.77	2790.14	3.81992e+06	51894	238.96	56	8.4	550.3	0.0152644	282.772	25	2556.1	2.75984e+06
Hebei	32019	2359.67	4741.94	4.38583e+06	57809	258.6	55	10.1	576	0.0175347	305.06	28	2726.3	3.8119e+06
Hebei	32020	2534.4	5971.71	4.85454e+06	92196	268.5	51	10.4	576.3	0.0180462	322.697	31	4402.3	5.54965e+06
Shanxi	42011	416.1	279.33	895891	4974	19.48	45	4.9	409.7	0.01196	33.41	15	80.03	224825
Shanxi	42012	504.78	308.49	1.06959e+06	7196	37.43	47	5.3	436	0.012156	92.98	14	209.25	306088
Shanxi	42013	521.3	358.16	1.2377e+06	8565	61.87	43	6	464	0.012931	144.22	16	315.3	527681
Shanxi	42014	571.13	394.57	1.24703e+06	8371	117.06	47	5.5	452.1	0.0121655	167.66	18	506.9	484595
Shanxi	42015	723.94	472.8	1.00895e+06	10020	159.41	46	5.5	440.3	0.0124915	206.3	19	676.7	512007
Shanxi	42016	747.19	328.73	976282	10062	206.37	45	5	430.6	0.0116117	224.811	21	680.3	425622
Shanxi	42017	872.87	584.21	1.12232e+06	11311	216.39	42	4.9	428.7	0.0114299	259.955	22	864.3	941471
Shanxi	42018	991.03	1372.93	1.31253e+06	15060	243.58	39	4.9	425.8	0.0115078	283.654	23	2450.2	1.50757e+06
Shanxi	42019	1126.06	2375.2	1.38081e+06	16598	265.71	34	5.2	441.1	0.0117887	308.726	24	2136.7	1.09523e+06
Shanxi	42020	1252.1	3091.7	1561790	27296	272.44	32	5.2	450.8	0.011535	325.727	26	2322.6	449791
Inner Mongolia	52011	231	231.51	701634	2262	27.51	48	4.2	262.4	0.0160061	28.89	12	41.98	226719
Inner Mongolia	52012	274.8	258.51	858477	3084	45.63	50	4.4	270.8	0.0162482	91.68	14	127.34	1.06096e+06
Inner Mongolia	52013	284.4	293.71	1.00441e+06	3836	73.66	46	5.9	303.8	0.0194207	146.59	17	212.7	387390
Inner Mongolia	52014	316.78	316.57	1.08029e+06	4031	117.47	50	5	301.5	0.0165837	172.56	20	392	139393
Inner Mongolia	52015	365.65	377.07	1.18626e+06	5522	154.71	49	5	298.3	0.0167616	214.55	22	1340.1	153872
Inner Mongolia	52016	417.18	249.64	1279853	5846	195.22	50	4.8	293.2	0.0163711	229.926	25	1587.6	120492
Inner Mongolia	52017	494	491.17	1.08264e+06	6271	196.4	51	4.8	280.6	0.0171062	258.504	28	1725.5	196087
Inner Mongolia	52018	628.28	1270.77	1.03359e+06	9625	205.87	44	4.9	272.4	0.0179883	271.567	31	1948.6	198398
Inner Mongolia	52019	682.5	2075.81	1.18362e+06	11059	224.23	38	4.7	280.9	0.0167319	293.889	33	2568.1	224793
Inner Mongolia	52020	722.9	2584.73	1.29371e+06	17958	244.52	38	4.6	280.4	0.0164051	309.394	35	2799.9	359540
Liaoning	62011	655.1	434.42	2.74706e+06	19176	49.24	42	8.5	579.6	0.0146653	43.29	9	392.15	1.59663e+06
Liaoning	62012	707.93	473.18	2.89457e+06	21223	69.54	42	9	598.7	0.0150326	103.53	12	829.34	2.30665e+06
Liaoning	62013	726.9	532.06	3.3313e+06	21656	93.89	42	12.7	689.1	0.0184298	160.07	16	1327.6	1.73377e+06
Liaoning	62014	772.06	587.8	3.2423e+06	19525	143.45	49	13	665.2	0.019543	187.61	18	1720	2.17465e+06
Liaoning	62015	860.47	729.4	2.4188e+06	25182	181.6	51	13.3	618.4	0.0215071	226.4	22	2541	2.67493e+06
Liaoning	62016	971.73	512.71	2.42064e+06	25104	219.02	54	12.6	560.4	0.0224839	231.411	28	2125.1	3.23218e+06
Liaoning	62017	1058.62	873.25	2.74948e+06	26495	224.18	54	12.9	519.5	0.0248316	267.176	32	2601.5	3.85832e+06
Liaoning	62018	1135.99	1774.96	3.00601e+06	35149	237.75	50	12.8	501.6	0.0255183	290.951	35	3638.4	4.74491e+06
Liaoning	62019	1230.41	2723.21	3.10248e+06	40037	249.44	48	13.7	499.9	0.0274055	311.012	36	4112	5.5759e+06
Liaoning	62020	1331.2	3388.94	3.35322e+06	60185	259.31	45	13.9	500.3	0.0277833	326.294	38	4326	6.32813e+06
Jilin	72011	307.4	220.25	488723	4920	23.89	49	5.8	277.9	0.0208708	24.51	12	37.94	262614
Jilin	72012	364.56	240.62	604326	5930	44.98	50	4.7	285.5	0.0164623	87.23	14	80.23	251180
Jilin	72013	379.6	269.63	698136	6219	72.92	45	6.7	338.4	0.0197991	138.36	17	159.6	347167
Jilin	72014	414.9	297.54	789431	6696	118.63	49	6.6	334.4	0.0197368	165.62	20	545.2	285756
Jilin	72015	427.25	351.13	861540	8878	166.01	47	6.6	325.1	0.0203014	208.2	21	515.9	264697
Jilin	72016	440.01	264.31	908602	9995	209.46	41	6.4	322.1	0.0198696	217.074	24	504.7	1.1642e+06
Jilin	72017	501.49	486.1	749958	11090	210.33	43	6.3	307.1	0.0205145	254.765	27	538	2.1992e+06
Jilin	72018	588.22	1077.8	575015	13885	216.84	42	5.8	279.3	0.0207662	276.075	30	553.1	3.41946e+06
Jilin	72019	618.3	1769.31	684086	15579	233.29	41	5.6	277.3	0.0201947	292.774	32	596.8	4.74133e+06
Jilin	72020	654.2	2119.9	776448	23951	245.12	41	4.4	279.5	0.0157424	308.256	36	525.8	4.62154e+06
Heilongjiang	82011	385.4	277.65	838042	12236	33.74	39	6.1	466.2	0.0130845	33.58	14	228.34	620682
Heilongjiang	82012	435.83	297.38	906170	20268	56.37	39	6.1	471	0.0129512	87.91	16	167.14	1.00447e+06
Heilongjiang	82013	459.6	338.16	950335	19819	80.25	38	7.1	467.8	0.0151774	141.4	19	364.4	1.01775e+06
Heilongjiang	82014	484.61	385.92	955820	15412	127.57	46	7.6	450.9	0.0168552	167.8	22	210.8	1.20278e+06
Heilongjiang	82015	519.54	459.29	880392	18943	170.1	47	7.4	433.5	0.0170704	209.93	23	515.9	1.27264e+06
Heilongjiang	82016	575.05	320.28	884925	18046	214.35	46	7.3	424.9	0.0171805	221.886	26	299.3	1.25809e+06
Heilongjiang	82017	664.59	597.31	825854	18221	214.68	46	8.2	413	0.0198547	256.78	31	673.7	1.46712e+06
Heilongjiang	82018	810.67	1131.53	605680	19435	220.17	44	8	392.7	0.0203718	274.735	35	593.3	1.6592e+06
Heilongjiang	82019	848.28	1732.45	714862	19989	237	39	8.8	349.6	0.0251716	292.869	40	599.1	2.32882e+06
Heilongjiang	82020	886.3	2092.5	774634	28475	241.55	38	8.6	304.8	0.0282152	306.075	46	687.2	2.65202e+06
Shanghai	92011	493.5	415.31	3.43763e+06	47960	100	73	8.2	497.3	0.016489	80.19	35	2649.71	4.80749e+06
Shanghai	92012	541.02	447.09	3.71507e+06	51508	136.14	75	8.6	555.7	0.015476	150.77	37	6352.96	5.18747e+06
Shanghai	92013	511.1	533.16	4.0478e+06	48680	169.95	71	21.7	618.8	0.0350679	222.14	41	4422.6	5.3168e+06
Shanghai	92014	532.15	595.48	4492192	50488	225.1	72	24.8	648.9	0.0382185	239.53	45	12437	5.92448e+06
Shanghai	92015	568.76	778.76	4.74244e+06	60623	268.49	73	25.4	637.2	0.0398619	278.11	47	12879.4	6.63784e+06
Shanghai	92016	635.71	509.97	4900778	64230	309.03	74	26.8	627.8	0.0426888	282.224	50	16037.7	7.80986e+06
Shanghai	92017	681.33	693.79	5.39995e+06	72806	333.43	72	30.7	632.3	0.0485529	336.651	54	15342.3	8.10618e+06
Shanghai	92018	772.92	1436.34	5.54877e+06	92460	356.14	67	35.6	640.7	0.0555642	377.734	56	17412	1.22519e+07
Shanghai	92019	890.15	2240.43	5906504	100587	365.22	62	41.8	716.1	0.0583717	410.281	61	20462.4	1.42235e+07
Shanghai	92020	919	2824.19	6350087	139780	368.97	57	44.8	834.3	0.0536977	431.928	63	23624.8	1.58322e+07
Jiangsu	102011	1171	832.45	8.99894e+06	199814	80.77	69	9.9	811.3	0.0122026	62.08	14	5460.44	3.33432e+06
Jiangsu	102012	1350.72	914.62	1.08031e+07	269944	98.32	73	10.8	830.9	0.012998	122.03	15	6316.77	4.00914e+06
Jiangsu	102013	1431.3	1133.21	1.23957e+07	239645	128.77	73	30.5	1503.3	0.0202887	180.98	17	7173.1	5.27502e+06
Jiangsu	102014	1523.35	1321.33	1.37654e+07	200032	184.42	63	29	1602.4	0.0180979	204.16	19	6234.6	5.43159e+06
Jiangsu	102015	2346.32	1800.47	1.50651e+07	250290	227.43	64	28.3	1552.1	0.0182334	244.01	20	5193.5	5.72918e+06
Jiangsu	102016	2685.24	1206.6	1.65754e+07	231033	279.69	64	27.3	1497.3	0.0182328	253.753	21	5351.9	6.35642e+06
Jiangsu	102017	3106.15	2066.5	1.83388e+07	227187	298.29	64	27.9	1484.6	0.0187929	297.688	22	6576.6	7.78422e+06
Jiangsu	102018	3351.87	4814.66	2.02452e+07	306996	313.48	61	32	1472.6	0.0217303	334.021	24	8659.9	9.91447e+06
Jiangsu	102019	3585.74	7545.4	2.20616e+07	314395	324.04	60	32.4	1332.3	0.0243188	361.927	27	9873.8	1.47152e+07
Jiangsu	102020	3756.8	9188.72	2.38169e+07	499167	327.2	55	32.8	1362.6	0.0240716	381.613	29	13189.1	2.08785e+07
Zhejiang	112011	1019.7	750.4	4.79907e+06	130190	96.52	68	12.6	995.7	0.0126544	77.39	14	1292.06	718968
Zhejiang	112012	1152.64	809.89	5.88607e+06	188463	130.89	70	14.1	1070.1	0.0131763	146.35	16	2461.21	813079
Zhejiang	112013	1242.7	955.58	6843562	202350	166.23	65	15.4	1071.6	0.014371	205.77	18	4305.2	814958
Zhejiang	112014	1276.09	1143.87	7681473	188544	224.06	62	16.4	1102.7	0.0148726	224.45	19	4764.1	872527
Zhejiang	112015	1906.83	1613.54	8.53569e+06	234983	270.92	59	17.1	1083.4	0.0157836	264.85	20	5581.2	980966
Zhejiang	112016	2159.71	1116.48	9.35788e+06	221456	316.53	58	18.6	1060.9	0.0175323	268.105	22	6846.8	1.98372e+06
Zhejiang	112017	2464.57	1794.18	1.03014e+07	213805	343.86	56	23	1054.5	0.0218113	318.052	22	6831.3	3.24731e+06
Zhejiang	112018	2653.79	4101.33	1.14739e+07	284621	379.51	53	21.8	1013.5	0.0215096	357.445	24	8846.5	5.90664e+06
Zhejiang	112019	2778.91	6717.01	1.27423e+07	285342	363.1	48	24.4	987.3	0.0247139	387.488	28	11482	8.88008e+06
Zhejiang	112020	2938.8	8309.99	1.3959e+07	391700	365.55	48	28.3	973.2	0.0290793	406.878	32	12124.5	1.40332e+07
Anhui	122011	432.6	332.34	1.6283e+06	32681	49.04	65	4.4	411.6	0.01069	33.07	14	582.37	650337
Anhui	122012	507.01	372.23	2.08981e+06	43321	67.84	66	4.5	436.8	0.0103022	96.63	15	647.914	861592
Anhui	122013	546.8	476.44	2.47725e+06	48849	95.33	64	6.2	519.7	0.01193	150.83	16	1355.1	1.30825e+06
Anhui	122014	563.82	549.18	2.8473e+06	48380	151.5	64	7.4	521.7	0.0141844	180.59	18	2108.4	1.69831e+06
Anhui	122015	913.29	707.27	3.22142e+06	59039	196.92	65	7.7	513.8	0.0149864	211.28	20	2444.3	1.90467e+06
Anhui	122016	1075.03	489.54	3.70922e+06	60983	248.77	67	8	517.1	0.0154709	228.778	20	2894.7	2.17375e+06
Anhui	122017	1323.65	831.8	4.36117e+06	58213	271.32	67	8.2	516.2	0.0158853	271.596	22	3299.5	2.4957e+06
Anhui	122018	1662.42	2260.95	4.97303e+06	79747	286.38	62	9.3	592.3	0.0157015	303.83	23	4864.4	3.21313e+06
Anhui	122019	1864.7	4006.72	5.76537e+06	82524	304.14	60	9.3	581	0.0160069	330.29	25	5569.6	4.49607e+06
Anhui	122020	2093	5053.59	6.39421e+06	119696	309.34	57	9.7	562.2	0.0172536	350.165	27	6281.1	6.59573e+06
Fujian	132011	605.2	451.52	1.94399e+06	21857	77.26	60	5.4	596.3	0.00905584	61.76	14	968.804	345712
Fujian	132012	737.95	514.22	2.38166e+06	30497	100.51	63	5.3	637.9	0.00830851	123.21	14	1339.83	500920
Fujian	132013	835.6	624.34	2.79197e+06	37511	130.14	57	7	644	0.0108696	183.1	15	1710.5	446885
Fujian	132014	899.17	694.26	3.15383e+06	37857	181.25	54	7.1	654.6	0.0108463	202.59	17	2098.9	391913
Fujian	132015	1044.8	860.61	3.46981e+06	61621	230.19	52	9	663.1	0.0135726	245.21	17	2325.2	521448
Fujian	132016	1144.62	588.52	3.88263e+06	67142	287.16	49	9.1	668.8	0.0136065	252.671	18	2399.3	432204
Fujian	132017	1373.6	908.95	4.48793e+06	68304	309.03	47	10.8	672.5	0.0160595	299.282	18	2872.8	754634
Fujian	132018	1629.12	2026.23	5.24942e+06	102622	324.73	44	12.3	705.4	0.0174369	334.436	17	3481	845235
Fujian	132019	1779.04	3235.45	5.98514e+06	98955	335.16	40	10.8	639.6	0.0168856	360.509	19	4477.9	1.39588e+06
Fujian	132020	1831	3908.46	6.66913e+06	145928	341.23	40	10.3	676.9	0.0152164	380.126	22	5082.2	1.63537e+06
Jiangxi	142011	313	251.04	769834	5550	56.7	63	3.2	344.4	0.00929152	29.74	9	142.32	341861
Jiangxi	142012	371.99	278.74	925984	7985	75.05	65	4.3	385.8	0.0111457	91.93	10	365.91	397796
Jiangxi	142013	410.1	338.29	1.10644e+06	9970	102.46	58	6.3	445	0.0141573	146.13	12	739.5	430552
Jiangxi	142014	434.24	394.38	1.28464e+06	13831	154.14	62	7.2	465.3	0.0154739	175.69	14	983.3	507593
Jiangxi	142015	710.94	550.37	1.47497e+06	24161	194.78	60	6.7	480.5	0.0139438	208.35	15	1990	648484
Jiangxi	142016	822.5	386.54	1.79756e+06	31472	242.01	53	5.6	471.5	0.011877	223.755	15	2288.1	790077
Jiangxi	142017	997.07	661.48	2.21687e+06	33029	261.96	53	6.3	463.5	0.0135922	267.168	17	2871	962096
Jiangxi	142018	1323.36	1609.18	2677714	52819	273.5	51	5.5	435.7	0.0126234	296.228	19	2817.9	1.15823e+06
Jiangxi	142019	1448.78	2838.5	3.20215e+06	59140	288.49	49	5.5	451.7	0.0121762	319.13	22	2968.5	1.48614e+06
Jiangxi	142020	1510.5	3537.88	3.46022e+06	80239	295.45	49	5.5	462.2	0.0118996	340.611	24	3294.2	2.3341e+06
Shandong	152011	1154.1	727.65	7.43125e+06	58844	44.24	49	8.4	1050.4	0.00799695	38.55	11	672.014	1.26378e+06
Shandong	152012	1364.12	797.48	9.05601e+06	75496	61.65	49	9.1	1110.2	0.00819672	100.35	13	2351.22	1.40015e+06
Shandong	152013	1465.1	946.39	1.05281e+07	76976	89.87	49	17.5	1290.6	0.0135596	159.3	15	4111.4	1.79398e+06
Shandong	152014	1523.9	1066.84	1.17555e+07	72818	142.07	53	17	1266.3	0.0134249	181.88	17	5029.2	2.49294e+06
Shandong	152015	1980.82	1269.06	1.29177e+07	98101	186.17	54	17.4	1236.7	0.0140697	220.66	18	5989.2	3.07555e+06
Shandong	152016	2366.53	863.38	1.415e+07	98093	235.54	54	18.2	1215.5	0.0149733	232.566	19	9890.2	3.95945e+06
Shandong	152017	2588.74	1499	1.56368e+07	100522	248.98	53	18.9	1192.9	0.0158437	272.059	20	13893	5.11645e+06
Shandong	152018	2884.82	3659.14	1.4185e+07	132382	263.14	53	18	1129	0.0159433	301.13	24	15992.2	8.19952e+06
Shandong	152019	3186.1	5786.39	1.21095e+07	146481	279.69	52	17.3	1072	0.0161381	327.361	27	12882.4	1.11002e+07
Shandong	152020	3445.6	7198.8	1.36562e+07	238778	287.58	50	19.9	1059.7	0.0187789	347.806	30	13819.8	1.90389e+07
Henan	162011	784.5	540.87	2.13724e+06	19259	38.37	50	5.9	839.1	0.00703134	28.4	9	1211.11	387602
Henan	162012	927.62	610.87	2489651	26791	61.8	51	6.3	881.2	0.00714934	83.68	11	1556.54	399435
Henan	162013	1000.5	745.37	2.95341e+06	29482	87.45	49	9.5	1076	0.008829	142.08	12	1831.8	402406
Henan	162014	1087.93	894.52	3.37231e+06	33366	137.08	50	9.7	1108.9	0.00874741	166.65	13	2830.4	407919
Henan	162015	1488.98	1164.37	3.68825e+06	47766	174.98	49	10.4	1125.9	0.00923705	205.34	13	3639.3	450442
Henan	162016	1767.23	757.67	4.09696e+06	49145	226.02	45	12.2	1145	0.010655	223.123	14	4135.3	587075
Henan	162017	2128.38	1484.62	4722542	55407	247.49	47	13.2	1129.3	0.0116887	266.924	14	4407.4	768528
Henan	162018	2503.91	3950.31	5289250	82318	269.68	48	12.8	967.3	0.0132327	295.756	17	5183.9	1.49284e+06
Henan	162019	2769.2	5999.12	6.08715e+06	86247	293	45	16.6	968	0.0171488	322.121	19	4262.3	2.31889e+06
Henan	162020	3090.9	8156.78	6.85577e+06	122809	298.94	43	18.3	975.4	0.0187615	340.813	21	4254.2	3.79779e+06
Hubei	172011	580.1	388.89	2.10755e+06	19035	69.15	54	5.6	586.1	0.00955468	39.82	14	626.561	1.25688e+06
Hubei	172012	707.98	438.74	2.6331e+06	24475	90.83	53	5.6	598	0.00936455	101.42	16	1121.12	1.96392e+06
Hubei	172013	813.3	536.01	3.11799e+06	28760	111.2	54	9.1	696.5	0.0130653	164.76	18	1843.1	3.97616e+06
Hubei	172014	869.73	620.43	3.62951e+06	28290	165.88	58	10.5	706.8	0.0148557	190.14	19	2276	5.8068e+06
Hubei	172015	1014.36	828.34	4.07273e+06	38781	210.98	59	11.5	712.3	0.0161449	226.75	20	2386.6	7.89341e+06
Hubei	172016	1131.88	515.29	4.45962e+06	41822	264.87	60	12.3	719.3	0.0171	239.855	22	2741	9.03837e+06
Hubei	172017	1242.92	857.64	4.68938e+06	46369	290.35	62	12.7	695	0.0182734	285.277	24	4411.3	1.03308e+07
Hubei	172018	1480.73	2040.03	5.25519e+06	64106	307.65	60	13.5	653.3	0.0206643	319.477	26	4051.4	1.20409e+07
Hubei	172019	1708.32	3370.84	5.86514e+06	73940	318.56	59	18.1	653.8	0.0276843	344.403	27	4734.4	1.42984e+07
Hubei	172020	1870.2	4205.17	6.10959e+06	110102	308.96	59	16.4	657.6	0.0249392	358.636	30	5078.7	1.66581e+07
Hunan	182011	483.1	400.47	1.81777e+06	16064	53.36	53	6.9	551.4	0.0125136	32.68	13	675.425	353901
Hunan	182012	604.39	442.52	2.29088e+06	23212	75.16	55	7.1	567.5	0.012511	93.71	15	1039.42	422420
Hunan	182013	702.4	535.02	2.70399e+06	24392	100.22	52	7.3	601	0.0121464	147.71	16	1364.9	772098
Hunan	182014	744.92	663.67	3.10045e+06	26637	148.44	57	7.6	597.9	0.0127112	167.27	17	1918.8	979342
Hunan	182015	910.48	802.51	3.52545e+06	34075	186.49	58	7.2	579.1	0.0124331	206.38	18	2221.4	1.05058e+06
Hunan	182016	1066.88	555.75	3.92965e+06	34050	233.88	57	7.4	568.4	0.013019	217.691	19	2227.5	1.05629e+06
Hunan	182017	1315.48	929.11	4.61772e+06	37916	248.52	54	6.9	565.7	0.0121973	261.118	20	2682.7	2.03192e+06
Hunan	182018	1635.32	2477.1	5.16722e+06	48957	248.24	51	6.8	546.3	0.0124474	286.809	22	3127.5	2.81613e+06
Hunan	182019	1873.77	4248.82	5.93148e+06	54685	272.33	47	8.1	596.7	0.0135747	310.85	23	3444.8	4.90693e+06
Hunan	182020	2113.2	5671.25	6645286	78723	281.54	47	8.5	581.4	0.0146199	332.035	25	4185.8	7.3595e+06
Guangdong	192011	1643.9	1617.16	8.99441e+06	128413	59.96	64	19.7	1238.2	0.0159102	69.48	22	3647.44	2.75065e+06
Guangdong	192012	1903.57	1766.38	10778634	153598	81.73	66	18.6	1304	0.0142638	127.06	24	6923.08	3.64938e+06
Guangdong	192013	2081.7	2176.09	1.23748e+07	170430	106.47	63	33.3	1967	0.0169293	184.78	26	10279.1	5.29394e+06
Guangdong	192014	2174.12	2493.54	1.37529e+07	179953	156.69	67	34.6	1973.3	0.0175341	201.53	28	12992.6	4.13248e+06
Guangdong	192015	2682.67	3150.03	1.52055e+07	241176	207.36	67	35.3	1948	0.0181211	240.95	30	13783.7	6.62577e+06
Guangdong	192016	2779.39	1991.31	16762749	259032	266.79	66	43.5	1957.6	0.0222211	247.996	32	17595.1	7.58165e+06
Guangdong	192017	3246.83	3579.7	1.86503e+07	332652	288.57	64	49.9	1963.1	0.025419	296.168	34	23191.5	9.37076e+06
Guangdong	192018	3597.84	7798.43	2.1072e+07	478082	305.54	60	60.8	1994.1	0.0304899	331.918	37	27829.9	1.36542e+07
Guangdong	192019	3801.64	12046.4	2.31486e+07	527390	321.68	59	66.2	2064.6	0.0320643	360.608	40	30168.2	2.22308e+07
Guangdong	192020	3890	15025.3	2.49995e+07	709725	329.03	57	74	2073.8	0.0356833	379.535	43	30533.8	3.26721e+07
Guangxi	202011	414.8	304.67	586791	4402	52.17	48	4.2	341.6	0.0122951	33.89	14	149.465	56377.2
Guangxi	202012	507.1	342.22	702225	5900	69.07	50	4.4	358	0.0122905	89.35	15	346.938	25238.3
Guangxi	202013	559.6	405.7	817063	7884	99.06	46	5.2	403	0.0129032	141.46	17	544.5	73449
Guangxi	202014	592.43	465.87	848808	9664	139.02	41	4.5	401.5	0.011208	166.12	19	701.5	115833
Guangxi	202015	715.78	607.89	769190	13573	177.23	16	4.4	405.4	0.0108535	207.23	19	918.8	73131.7
Guangxi	202016	789.95	388.96	827248	14858	227.42	15	4.2	401.4	0.0104634	223.325	21	970.9	339922
Guangxi	202017	967.97	711.65	935996	15270	244.56	21	4	398	0.0100503	261.938	20	971	394228
Guangxi	202018	1230.57	2053.66	891031	20551	258.82	24	4.9	386.8	0.012668	289.248	24	1168.2	614077
Guangxi	202019	1447.4	3587.75	1.04474e+06	22687	275.08	25	4.5	404.1	0.0111359	309.913	27	1586.5	775572
Guangxi	202020	1650.8	4826.86	1.13333e+06	34470	279.42	27	5.9	407.8	0.0144679	325.171	29	2116.5	916691
Hainan	212011	80.4	86.65	57760.4	765	60.56	75	1	85.1	0.0117509	45.56	32	77.2252	34583.8
Hainan	212012	95.53	97.11	78092.8	1093	87.09	78	1	90.1	0.0110988	102.94	33	173.307	5666.14
Hainan	212013	110.9	117.56	93566.6	1331	110.76	70	1.3	98.8	0.0131579	158.26	34	177.2	38692.9
Hainan	212014	120.28	128.75	111010	1597	157.71	74	1.6	101.5	0.0157635	179.62	36	364.4	6524.62
Hainan	212015	149.45	171.31	111841	2061	195.59	70	1.5	100.4	0.0149402	230.33	37	574.2	21860.7
Hainan	212016	186.48	125.95	79819.3	1939	232.99	69	1.6	101.2	0.0158103	231.559	39	526	34431.1
Hainan	212017	228.71	251.27	74814.9	2133	247.67	69	1.9	100.9	0.0188305	275.64	41	563.9	41078.6
Hainan	212018	279.12	569.24	113708	3292	265.85	60	2.2	99.6	0.0220884	309.718	40	689.5	69407.4
Hainan	212019	323.2	873.99	108154	4423	282.29	52	2.2	102.2	0.0215264	328.752	42	828.5	91076.5
Hainan	212020	351.5	1146.73	117021	8578	287.31	45	2.4	105.7	0.0227058	344.049	42	941.7	201902
Chongqing	222011	319.9	218.01	943975	15525	59.24	48	3.9	337.2	0.0115658	41.89	14	487.604	681453
Chongqing	222012	388.07	245.72	1171045	20364	89.6	48	3.9	353.2	0.0110419	100.02	15	910.962	540188
Chongqing	222013	438.8	318.47	1.3882e+06	24828	113.4	47	4.9	402	0.0121891	159.86	17	999.8	902760
Chongqing	222014	475.4	370.88	1.66472e+06	24312	158.33	49	4.7	414.5	0.011339	184.71	18	2302.1	1.56201e+06
Chongqing	222015	602.72	493.55	1996609	38914	191.7	47	4.7	415.6	0.011309	221.84	19	2648.5	572366
Chongqing	222016	704.73	349.01	2.37486e+06	42738	236.07	49	4.6	412.9	0.0111407	233.888	20	3210.2	1.47187e+06
Chongqing	222017	866.93	611.48	2.79999e+06	34780	246.62	49	4.8	406.4	0.011811	276.306	21	3572.2	513581
Chongqing	222018	1070.14	1543.52	2.99209e+06	45688	251.95	49	4.9	391.2	0.0125256	301.532	24	4186.8	1.88353e+06
Chongqing	222019	1163.99	2603	3.35892e+06	43872	272.38	47	4.7	374.4	0.0125534	325.471	25	4762.9	566518
Chongqing	222020	1228.4	3190.23	3.72561e+06	55377	274.1	47	5.9	374.2	0.015767	344.764	27	5810.3	1.17786e+06
Sichuan	232011	668.4	550.33	1044666	28446	45.49	58	6.5	614	0.0105863	40.16	15	251.401	678330
Sichuan	232012	823.02	619.93	1.42231e+06	42218	78.66	58	6	640.9	0.00936183	100.13	17	490.512	1.11244e+06
Sichuan	232013	835.2	759.54	1.6889e+06	46171	102.38	55	15.6	846.2	0.0184354	153.04	18	925.9	1.48575e+06
Sichuan	232014	883.12	909.59	1.96011e+06	47120	149.32	58	16.3	808.7	0.0201558	173.82	20	1562.9	1.99051e+06
Sichuan	232015	1424.02	1159.02	2.23805e+06	64953	190.6	58	18.3	795.5	0.0230044	215.48	22	1848.4	2.8232e+06
Sichuan	232016	1851.23	714.93	2.57261e+06	62445	237.79	59	18.4	787.5	0.0233651	225.415	23	2381.2	2.99301e+06
Sichuan	232017	2167.53	1245.99	3.01085e+06	64006	245.24	58	20.1	792.2	0.0253724	267.797	23	3687.8	4.05831e+06
Sichuan	232018	2624.49	3297.15	3.42392e+06	87372	256.25	54	19.3	780.6	0.0247246	294.304	24	4219.2	9.96701e+06
Sichuan	232019	2811.75	5164.95	3.87857e+06	82066	274.15	58	20	788.9	0.0253518	317.11	26	5368	1.21195e+07
Sichuan	232020	2975.5	7526.73	4.27638e+06	108386	277.9	49	23.7	784.4	0.0302142	334.823	29	5901.6	1.24459e+07
Guizhou	242011	204.8	204.35	275217	3386	49.21	45	2.7	241	0.0112033	18.47	18	509.826	136483
Guizhou	242012	243.93	244.12	315079	6059	79.69	46	2.5	269.5	0.00927644	75.87	19	642.777	96742.8
Guizhou	242013	292.4	309.13	342541	7915	100.53	43	3.4	296.7	0.0114594	121.22	20	667.5	183972
Guizhou	242014	310.86	353.92	410132	10107	126.53	48	3.3	304.7	0.0108303	154.62	22	860.5	200392
Guizhou	242015	386.76	481.39	457303	14115	155.83	42	3.3	307.5	0.0107317	193.29	23	1018.8	259626
Guizhou	242016	459.45	336.23	556852	10425	190.36	45	3.6	310.5	0.0115942	209.455	25	1518.7	204437
Guizhou	242017	568.57	836.12	648576	12559	207.6	45	3.8	315.2	0.0120558	251.457	25	1434.3	807409
Guizhou	242018	732.01	2193.37	762280	19456	220.88	44	3.5	308.5	0.0113452	276.91	26	1612.1	1.71098e+06
Guizhou	242019	892.85	3874.72	910206	24729	239.93	42	4	321.1	0.0124572	293.511	28	1415.4	2.27176e+06
Guizhou	242020	1002.4	5077.83	1.05357e+06	34971	246.72	41	4.6	333.5	0.0137931	307.937	29	1628.1	2.49115e+06
Yunnan	252011	298	307.75	299279	4199	55.11	50	4.1	350.1	0.0117109	24.91	18	888.169	117144
Yunnan	252012	375.52	345.19	384430	5853	75.43	51	4.3	392.7	0.0109498	84.43	19	907.121	454779
Yunnan	252013	404.7	429.38	454278	6804	97.13	48	6.6	428.1	0.015417	137.9	21	1182.3	420003
Yunnan	252014	424.88	538.9	516572	8124	134.42	50	5.2	419.6	0.0123928	164.05	24	2461.1	479233
Yunnan	252015	537.27	757.28	619588	11658	168.47	51	4.9	414.7	0.0118158	203.76	25	2828.4	518364
Yunnan	252016	655.31	500.98	741847	12032	206.68	48	5	419	0.0119332	217.338	27	1249.7	582559
Yunnan	252017	812.58	1143.47	885588	14230	217.82	48	5.2	422.4	0.0123106	256.273	29	1329.4	847625
Yunnan	252018	1019.43	2478.73	1.07017e+06	20340	228.89	43	4.9	427	0.0114754	285.791	30	1443.1	894879
Yunnan	252019	1156.08	4185.22	1.29774e+06	22324	243.39	40	5.3	367.5	0.0144218	303.461	34	1959.6	827040
Yunnan	252020	1278.1	5647.84	1.45145e+06	28943	255.61	38	5.3	324	0.016358	318.478	34	2324.4	499498
Tibet	262011	12.8	23.86	1637	142	4.28	44	0.2	23.3	0.00858369	16.22	20	9.00184	0
Tibet	262012	17.06	33.01	5311.8	133	16.85	43	0.3	25.2	0.0119048	68.53	22	46.9686	0
Tibet	262013	19.1	39.65	4617.1	121	63.75	43	0.5	31	0.016129	115.1	22	33.8	0
Tibet	262014	22.07	45.43	2943.1	146	113.51	56	0.5	32.5	0.0153846	143.91	26	40.2	0
Tibet	262015	29.61	53.79	2602.1	198	168.77	65	0.5	33.4	0.0149701	186.38	29	31.4	0
Tibet	262016	40.17	32.95	4003.4	245	210.12	68	0.5	31.5	0.015873	204.733	30	73.1	0
Tibet	262017	61.24	45.21	3186	420	219.8	63	0.5	33.3	0.015015	245.57	37	77.6	440.2
Tibet	262018	78.21	112.47	8624.9	755	234.36	59	0.4	36.9	0.0108401	274.334	34	119.3	394.2
Tibet	262019	91.41	301.37	5573.6	1020	249.17	64	0.9	44.8	0.0200893	293.791	33	156.6	9577.43
Tibet	262020	96.3	429.09	8943.9	1702	262.93	47	1.1	50.5	0.0217822	310.529	36	75.2	7782.79
Shaanxi	272011	369.8	319.66	966768	11662	34.44	62	7.7	393.7	0.019558	40.96	14	12.3443	2.15366e+06
Shaanxi	272012	439.59	355.07	1.19277e+06	14908	58.38	64	7.8	411.2	0.0189689	98.24	17	246.356	3.34815e+06
Shaanxi	272013	506.2	440.81	1.40148e+06	20836	78.61	56	9.5	505.3	0.0188007	148.37	20	552.1	5.33279e+06
Shaanxi	272014	552.44	520.66	1.60695e+06	22820	122.05	61	10.4	516.5	0.0201355	178.73	22	824.5	6.4002e+06
Shaanxi	272015	689.94	699.49	1.72583e+06	33350	162.76	59	10.2	511.8	0.0199297	216.12	24	925.4	7.21821e+06
Shaanxi	272016	802.96	464.99	1.84422e+06	48455	213.12	56	11.2	511.4	0.0219007	229.367	26	1047.5	8.02789e+06
Shaanxi	272017	903.22	836	1.9637e+06	34554	226.87	55	11.6	510.4	0.0227273	266.846	30	1213.7	9.2094e+06
Shaanxi	272018	1057.4	2215.91	2.16555e+06	41479	253.23	52	12.7	493.2	0.0257502	295.948	32	1820.3	1.12529e+07
Shaanxi	272019	1197.66	3366.91	2.40804e+06	44101	279.69	48	13.4	501.3	0.0267305	322.891	34	1994.3	1.46735e+07
Shaanxi	272020	1369	4148.73	2.68402e+06	60524	285.89	47	14	505.6	0.0276899	342.042	38	2118.6	1.75872e+07
Gansu	282011	133.6	161.14	257916	2383	10.82	49	1.8	199.3	0.00903161	18.84	12	137.967	526386
Gansu	282012	163.3	180	337785	3662	36.32	50	2	211.3	0.00946522	76.29	14	184.767	730619
Gansu	282013	192.2	227.33	400743	4737	69.51	48	3.1	256.6	0.0120811	128.39	16	225.1	999936
Gansu	282014	213.87	264.01	464410	5097	111.91	53	2.8	264.7	0.010578	159.76	17	340.2	1.14516e+06
Gansu	282015	302.66	349.29	486077	6912	142.62	54	2.7	261.8	0.0103132	199.78	19	321.1	1.29696e+06
Gansu	282016	392.86	232.05	509228	7975	182.1	55	2.7	261	0.0103448	204.111	20	325	1.50662e+06
Gansu	282017	576.38	456.19	466912	9672	196.94	52	2.9	259.2	0.0111883	243.78	22	412.6	1.62959e+06
Gansu	282018	742.84	1194.2	476151	13958	207.77	49	3	246.7	0.0121605	266.823	23	506.4	1.80878e+06
Gansu	282019	870.69	1958.88	505544	14894	236.24	43	3.7	253	0.0146245	289.14	26	553.5	1.96417e+06
Gansu	282020	931.4	2557.64	521334	20991	250.23	43	3.6	257.6	0.0139752	305.5	28	543.9	2.33156e+06
Qinghai	292011	41.6	45.89	81964.9	538	3.02	51	0.9	60.6	0.0148515	18.33	17	11.23	168443
Qinghai	292012	49.92	54.46	84196.5	527	16.33	53	0.9	61.7	0.0145867	61.47	20	20.41	192989
Qinghai	292013	54.9	64.53	89540.4	502	63.67	50	1	64.2	0.0155763	118.01	23	35.3	268863
Qinghai	292014	61.35	77.21	92527.6	619	109.16	55	0.9	63.2	0.0142405	145.93	24	60.4	291001
Qinghai	292015	82.28	101.65	65029	1217	143.26	57	0.8	62.7	0.0127592	195.15	26	643.7	468849
Qinghai	292016	99.66	67.21	77939.6	1357	181.72	58	0.9	63.1	0.0142631	200.382	27	441.7	569190
Qinghai	292017	120.15	161.68	83275.6	1580	189.51	56	0.9	63.3	0.014218	240.203	30	133	677186
Qinghai	292018	152.9	422.81	67715.8	2668	194.6	51	0.9	62.7	0.0143541	263.124	36	168	793553
Qinghai	292019	174.54	636.98	93712	3046	222	44	0.9	67	0.0134328	282.646	40	210.8	90968.6
Qinghai	292020	182	827.54	103699	4693	239.05	43	0.9	65.9	0.0136571	298.227	42	201.6	105626
Ningxia	302011	52.2	54.01	118879	613	15.68	59	0.6	60.9	0.00985222	31.31	18	35.9098	39446.6
Ningxia	302012	60.91	61.11	143696	844	40.51	61	0.6	67.4	0.00890208	87.13	20	61.6999	29135.5
Ningxia	302013	71.1	75.71	167494	1211	44.5	55	0.8	72.2	0.0110803	136.74	20	86.3	14289.3
Ningxia	302014	78.2	91.89	186518	1424	111.45	56	0.8	73.2	0.010929	165.26	22	127.8	31822.8
Ningxia	302015	92.46	123.23	200453	1865	149.39	55	0.8	73.1	0.0109439	214.7	26	111.7	35201.8
Ningxia	302016	111.88	94.73	239624	2677	191.98	53	0.8	70.7	0.0113154	212.356	28	169.2	40525.7
Ningxia	302017	159.15	204.87	291101	4244	189.87	52	0.8	71.1	0.0112518	255.588	30	249.5	66678.7
Ningxia	302018	217.02	462.92	369910	5658	207.53	50	0.8	68	0.0117647	272.923	31	267.1	121058
Ningxia	302019	259.09	743.92	415733	5555	227.62	44	0.8	70	0.0114286	292.312	29	243.5	149033
Ningxia	302020	283.6	924.34	453491	7710	250.05	45	0.8	71	0.0112676	310.016	34	235.5	168054
Xinjiang	312011	206.1	217.36	223352	2642	21.47	44	2.5	279.4	0.00894775	20.34	17	38.1408	43782.7
Xinjiang	312012	255.02	246.61	273425	3439	46.28	47	2.6	288.8	0.00900277	82.45	19	32.9517	53852.6
Xinjiang	312013	293	298.29	314257	4998	76.03	41	2.9	309.5	0.00936995	143.4	20	50.6	29953.1
Xinjiang	312014	305.7	329.03	357812	5238	133.48	40	2.8	316.6	0.00884397	163.67	22	375.4	28223.4
Xinjiang	312015	409.54	382.55	366180	8761	165.46	37	2.9	317.2	0.0091425	205.49	23	711.2	30321.6
Xinjiang	312016	468.4	252.85	390946	7116	197.22	34	2.9	320.5	0.00904836	208.722	25	326.2	42754.6
Xinjiang	312017	569.91	333.28	400468	8094	196.68	31	2.8	335	0.00835821	248.688	26	597	57553.5
Xinjiang	312018	647.25	856.18	448779	9658	209.7	31	3.1	305.2	0.0101573	271.84	28	850.9	39214.7
Xinjiang	312019	775.9	2006	441347	8652	232.35	26	3.6	318.8	0.0112923	294.341	29	718.8	78213.6
Xinjiang	312020	883.9	3092.05	391939	12763	239.3	24	3.7	318.1	0.0116316	308.349	30	731.3	151123

## Sheet: economic resilience
city	year	GDP per capita	Urban unemployment rate	Population of population aged 15-64	Industrial structure rationalization index (Thiel index)	Per capita disposable income	Year-end deposits of financial institutions	year-end loans of financial institutions	Year-end deposits of financial institutions/year-end loans of financial institutions	Local fiscal expenditures	Total investment in industrial pollution control	Consumption rate of the population	Foreign direct investment	R&D investment	college degree and above	tertiary sector value added	Emissions per unit of Sulphur dioxide	Number of patents granted to 10,000 people
Beijing	12011	86365	1.4	14216	0.044	33176	75001.9	39660.5	1.8911	3245.23	10946	24902.3	134364	1648538	5613	108.6	5.69557	3.62747
Beijing	12012	93078	1.3	14163	0.038	36817	84837.3	43189.5	1.9643	3685.31	32840	26562	149355	1973442	5534	108	4.93043	6.76179
Beijing	12013	101023	1.2	14225	0.03	40830	91660.5	47880.9	1.91434	4173.66	42768	29176	177105	2130618	5469	107.8	4.11647	7.71859
Beijing	12014	107472	1.3	14434	0.03	44489	113551	46554.9	2.43908	4524.67	75695	31103	201027	2335010	5429	107.6	3.44151	8.62322
Beijing	12015	114662	1.4	14232.5	0	48458	128032	51168.9	2.50215	5737.7	99958	33803	380963	2440875	5218	108.2	2.87339	10.8542
Beijing	12016	124516	1.4	14031	0	52530	137701	56562.9	2.43447	6406.77	98770	35416	427371	2548433	5028	107.4	0.554709	12.8884
Beijing	12017	137596	1.4	13633	0	57230	143715	63094.7	2.27777	6824.53	156666	37425	486409	2690851	5300	107.4	0.217515	15.7233
Beijing	12018	153095	1.4	13834	0	62361	157092	70483.7	2.22877	7471.43	81987	39843	547718	2740103	5268	107.3	0.0815562	19.5488
Beijing	12019	164563	1.3	13020	0	67756	172242	74251.3	2.31972	7408.19	7308	43038	599561	2851859	5320	106.5	0.053604	22.2174
Beijing	12020	164889	2.6	13197.9	0	69434	184395	78371.6	2.35284	7116.18	5122	38903	646907	2974157	5393	101	0.0498579	25.2449
Tianjin	22011	61137	3.6	9213	0.221	21714	17586.9	15924.7	1.10438	1796.33	152848	17035.9	114806	2107772	4329	112.4	28.4622	3.87248
Tianjin	22012	65346	3.6	9175	0.205	24030	20293.8	18396.8	1.10311	2143.21	125559	18542	118913	2558685	4358	111.5	24.8258	5.32729
Tianjin	22013	68937	3.6	9399	0.187	26359	23116.6	20857.8	1.10829	2549.21	148366	20419	127423	3000377	4346	111.6	21.799	7.22766
Tianjin	22014	71198	3.5	9707	0.172	28832	24777.8	23223.4	1.06693	2884.7	220923	22343	144146	3228057	4283	108.4	19.6605	8.58153
Tianjin	22015	71021	3.5	9924.5	0.149	31291	28149.4	25994.7	1.08289	3232.35	240072	24162	181328	3526665	4185	106.7	17.0872	12.107
Tianjin	22016	73830	3.5	10142	0.114	34074	30067	28754	1.04566	3699.43	103597	26129	222594	3499551	4058	107.6	2.32635	15.2606
Tianjin	22017	79837	3.5	9893	0.094	37022	30940.8	31602.5	0.979061	3282.54	78305	27841	254823	2411418	4072	105.1	2.01597	15.8482
Tianjin	22018	85757	3.5	10083	0.084	39506	30983.2	34084.9	0.909	3103.16	102124	29903	290620	2528761	4150	105.6	1.42185	16.9248
Tianjin	22019	90058	3.5	9391	0.067	42404	31088.3	36709.9	0.846864	3555.71	125944	31854	310544	2134320	4214	105.9	1.26641	15.0585
Tianjin	22020	101614	3.6	9471.98	0.045	43854	31092.6	39324.1	0.790674	3151.35	74511	28461	306423	2287717	4430	101.4	0.724241	17.9849
Hebei	32011	29631	3.8	45918	0.516	12059	29749.5	18460.6	1.61151	3537.39	243399	8666.06	8817	1586189	2006	110.4	66.0332	0.359652
Hebei	32012	31770	3.7	44366	0.471	13647	34257.2	21318	1.60696	4079.44	236290	9773	7426	1980850	2063	108.5	58.1172	0.462407
Hebei	32013	33187	3.7	44198	0.423	15190	39444.5	24423.2	1.61504	4409.58	511769	10872	6832	2327418	2108	108.7	52.9564	0.555571
Hebei	32014	34260	3.6	43907	0.392	16647	43764	28052.3	1.56009	4677.3	889518	11932	6811	2606711	2098	109.2	47.2016	0.682644
Hebei	32015	35653	3.6	44114	0.372	18118	48927.6	32608.5	1.50046	5632.19	541596	13031	6867	2858051	2141	110.4	41.9874	1.05378
Hebei	32016	38233	3.7	44321	0.355	19725	55513.3	37352.2	1.48621	6049.53	248465	14247	7286	3086608	2191	109.8	19.379	1.77275
Hebei	32017	40883	3.7	43608	0.329	21484	60451.3	43315.3	1.39561	6639.18	342738	15437	7956	3509684	2328	110.8	14.1347	1.99082
Hebei	32018	43108	3.3	42612	0.286	23446	66245.2	48115.3	1.3768	7726.21	358304	16722	8255	3819916	2457	110	10.5618	2.52653
Hebei	32019	46182	3.1	40196	0.25	25665	71426.6	53024.4	1.34705	8309.04	373871	17987	9700	4385826	2596	110	8.20216	2.88532
Hebei	32020	48564	3.5	39714.1	0.205	27136	76662.2	57931.5	1.32332	9022.79	129336	18037	10088	4854544	2700	103.3	4.466	3.76943
Shanxi	42011	30400	3.5	23353	0.633	11959	21003.2	11265.6	1.86438	2363.85	279450	8555.56	31899	895891	2202	105.1	128.424	0.46575
Shanxi	42012	32435	3.3	22997	0.636	13592	24157	13211.3	1.82851	2759.46	323269	9446	31963	1069590	2351	108.3	111.426	0.660936
Shanxi	42013	33111	3.1	22860	0.62	15120	26269	15025.5	1.7483	3030.13	555609	10118	34182	1237698	2474	109	104.728	0.850919
Shanxi	42014	33237	3.4	23071	0.601	16538	26942.9	16559.4	1.62705	3085.28	311477	10864	39119	1247027	2519	108.3	99.895	0.993481
Shanxi	42015	32375	3.5	23273	0.583	17854	28641.4	18574.8	1.54195	3422.97	278738	11729	41107	1008950	2504	111.3	94.6741	1.26968
Shanxi	42016	32526	3.5	23475	0.553	19049	30869.1	20356.5	1.51642	3428.86	300742	12683	42163	976283	2439	106.9	41.5104	1.52248
Shanxi	42017	39232	3.4	23037	0.565	20420	32844.9	22573.8	1.455	3756.42	515241	13664	49724	1122323	2401	108.1	23.5565	1.87094
Shanxi	42018	43010	3.3	22580	0.546	21990	35340	25256.4	1.39925	4283.91	470638	14810	63011	1312531	2383	109	17.665	2.26071
Shanxi	42019	45549	2.7	21363	0.515	23828	36755.9	27865.2	1.31906	4710.76	426034	15863	70136	1380813	2515	106.5	13.4775	2.46468
Shanxi	42020	50528	3.1	21222.1	0.479	25214	38654.5	30529.1	1.26615	5110.87	284910	15733	92559	1561790	2688	102.1	9.09251	2.92779
Inner Mongolia	52011	38185	3.8	16842	0.926	14715	12063.7	9727.7	1.24014	2989.21	310164	12678.1	25519	701635	1920	113.3	149.015	0.189069
Inner Mongolia	52012	42120	3.7	16261	0.895	16800	13673	11392.5	1.20018	3425.99	189715	13475	25802	858477	2042	110	132.272	0.374188
Inner Mongolia	52013	45684	3.7	16020	0.866	18693	15263.8	13056.7	1.16904	3686.52	626746	14878	22911	1004406	2137	108.7	119.264	0.588187
Inner Mongolia	52014	48610	3.6	15940	0.849	20559	16290.6	15066	1.08128	3879.98	775439	16258	26449	1080287	2156	108.2	107.944	0.677828
Inner Mongolia	52015	51633	3.7	16188	0.841	22310	18172.2	17264.3	1.05258	4252.96	438935	17179	35142	1186261	2035	108.7	95.0575	0.891393
Inner Mongolia	52016	54816	3.7	16436	0.829	24127	21245.7	19458.5	1.09185	4512.71	406191	18072	41080	1279853	1937	108.2	41.3001	1.27381
Inner Mongolia	52017	59017	3.6	15765	0.822	26212	23092.7	21566.3	1.07078	4529.93	421211	18946	45979	1082640	1969	106.4	25.3791	1.57707
Inner Mongolia	52018	63772	3.6	15976	0.803	28376	23342	22195.7	1.05165	4831.46	337806	19665	44853	1033594	1984	106	22.5082	1.61396
Inner Mongolia	52019	67852	3.7	15158	0.782	30555	25906.7	24914.6	1.03982	5100.91	254401	20743	58421	1183625	2053	105.4	20.4735	2.27371
Inner Mongolia	52020	72062	3.8	15662.2	0.745	31497	27636.8	26812.8	1.03073	5270.16	154407	19794	56084	1293714	2127	99.1	15.7778	2.41323
Liaoning	62011	37350	3.7	29159	0.451	16429	30832	22832	1.35039	3905.85	116032	12456.6	165969	2747063	2712	108.8	68.8601	0.960722
Liaoning	62012	40694	3.6	29181	0.46	18761	35303	26306	1.34201	4558.59	119447	13489	185564	2894569	2811	109.6	59.3156	1.1552
Liaoning	62013	43758	3.4	28756	0.474	20818	39418	29722	1.32622	5197.42	276908	14950	183207	3331303	2903	112.2	53.4651	1.58603
Liaoning	62014	45608	3.4	28111	0.487	22820	42053	33024	1.27341	5080.49	382184	16068	198641	3242303	2933	107.3	49.6662	2.07779
Liaoning	62015	46069	3.4	28015	0.478	24576	47758	36283	1.31626	4481.61	189950	17200	206639	2418803	2876	107.1	47.936	2.39096
Liaoning	62016	46557	3.8	27919	0.49	26040	51693	38686	1.33622	4577.47	193853	19853	213278	2420637	2845	105.3	20.1643	3.27895
Liaoning	62017	49603	3.8	27257	0.497	27835	54249	41279	1.3142	4879.42	130471	20463	315850	2749477	2859	105	16.0881	4.4128
Liaoning	62018	53872	3.9	26763	0.505	29701	59016	44985	1.3119	5337.72	126009	21398	377494	3006014	2866	104.8	13.662	4.91471
Liaoning	62019	57067	4.2	24972	0.503	31820	62707.5	48026.5	1.30569	5745.09	121547	22203	402830	3102482	3136	105.3	10.5853	5.34206
Liaoning	62020	58872	4.6	24652.8	0.495	32738	66692.4	51123.2	1.30454	6014.17	98020	20672	415731	3353222	3487	99.3	8.2182	6.76569
Jilin	72011	28146	3.7	18458	0.69	12621	10962.2	8240.9	1.33022	2201.74	65624	9869.05	23253	488723	2807	109.3	53.4223	0.369174
Jilin	72012	31558	3.7	18363	0.708	14395	12812.3	9270.3	1.38208	2471.2	57269	10737	23890	604326	2889	108.9	46.4969	1.03002
Jilin	72013	34273	3.7	17844	0.725	15998	14885.9	10805.2	1.37766	2744.81	93731	12054	31779	698136	3033	111.8	40.465	1.11882
Jilin	72014	36218	3.4	17629	0.747	17520	16526.3	12695.3	1.30177	2913.25	163707	13026	33328	789431	3168	107	37.3551	0.713096
Jilin	72015	36391	3.5	17590.5	0.76	18684	18683.8	15308.8	1.22046	3217.1	121203	13764	35230	861541	3169	107.7	36.2248	1.01378
Jilin	72016	38011	3.5	17552	0.808	19967	21154.7	17210.5	1.22917	3586.09	98402	14773	35606	908602	3048	108	13.8103	1.32256
Jilin	72017	40077	3.5	16900	0.834	21368	21562.7	17960	1.2006	3725.72	90702	15632	38874	749958	3038	106.9	11.2342	1.39272
Jilin	72018	41516	3.5	16705	0.84	22798	22056.3	18993.3	1.16127	3789.59	79236.5	17200	49009	575015	3131	105.4	7.96176	1.85668
Jilin	72019	43475	3.1	15692	0.839	24563	23882.8	21454.2	1.1132	3933.42	67771	18075	64297	684086	3373	103.3	8.39104	1.98243
Jilin	72020	50800	3.4	15865.5	0.827	25751	25577	23125.7	1.106	4127.17	8063	17318	70774	776448	3707	100.1	5.55587	2.79116
Heilongjiang	82011	25915	4.1	26293	0.687	12605	14416.4	8761.1	1.6455	2794.08	100891	9886.66	20941	838042	2409	111.3	52.5315	0.405077
Heilongjiang	82012	28732	4.2	25285	0.644	14302	16540.7	10259.9	1.61217	3171.52	39287	10750	22247	906170	2441	109.2	46.6875	0.551826
Heilongjiang	82013	30901	4.4	25029	0.595	15903	18293.4	11782.5	1.55259	3369.18	206988	12037	22794	950335	2529	109.6	41.2774	0.638843
Heilongjiang	82014	31744	4.5	24996	0.587	17404	19423.2	13791.5	1.40835	3434.22	177572	12769	23983	955820	2555	108.6	38.7978	0.845898
Heilongjiang	82015	30583	4.5	24930.5	0.542	18593	21429.8	16644.9	1.28747	4020.66	193396	13403	22302	880392	2518	110.6	39.0334	0.949561
Heilongjiang	82016	31258	4.2	24865	0.517	19838	22394.8	18086.2	1.23823	4227.34	173809	14446	28280	884925	2427	106.3	18.3775	1.36183
Heilongjiang	82017	32454	4.2	24350	0.468	21206	23796	19466.1	1.22243	4641.08	91220	15577	33669	825854	2403	109.1	14.9192	1.69462
Heilongjiang	82018	33977	4	23899	0.461	22726	25486.6	20326	1.25389	4676.75	61535	16994	42747	605680	2405	106.4	11.3727	1.41509
Heilongjiang	82019	36001	3.5	22247	0.447	24254	26985.4	22924.2	1.17716	5011.56	31850	18111	46046	714862	2531	105.6	9.95984	1.91459
Heilongjiang	82020	42635	3.4	23007.1	0.398	24902	28510.6	24694.5	1.15453	5449.41	40805	17056	168558	774634	2695	99	10.4537	2.60486
Shanghai	92011	86061	3.5	16816	0.075	34731	58186.5	37196.8	1.56429	3914.88	63602	26025	377353	3437627	3556	109.6	11.9992	5.31834
Shanghai	92012	90127	3.1	16391	0.058	38550	63555.2	40982.5	1.55079	4184.02	115915	28152	413768	3715075	3481	110.7	10.7108	7.005
Shanghai	92013	96773	4	15945	0.033	42174	69256.3	44357.9	1.56131	4528.61	52077	30400	457933	4047800	3421	109.2	9.30008	8.22712
Shanghai	92014	104402	4.1	16057	0.017	45966	73882.4	47915.8	1.54192	4923.44	177859	33065	530467	4492192	3348	108.8	7.44367	11.1634
Shanghai	92015	111081	4	15837.5	0	49867	103761	53387.2	1.94355	6191.56	211726	34784	661273	4742443	3330	110.7	6.35251	12.5366
Shanghai	92016	123628	4.1	15618	0	54305	110511	59982.2	1.84239	6918.94	519488	37458	734246	4900778	3327	109.1	2.17486	15.2059
Shanghai	92017	136109	3.9	15026	0	58988	112462	67182	1.67399	7547.62	448240	39792	798239	5399953	3498	107.1	0.419134	17.6058
Shanghai	92018	148744	3.5	14950	0	64183	121112	73272.4	1.65291	8351.54	373808	43351	884911	5548768	3517	108.2	0.308232	19.3697
Shanghai	92019	156587	3.6	13845	0	69442	135309	79470.9	1.70262	8179.28	299377	45605	955229	5906504	3582	108.2	0.197433	21.5877
Shanghai	92020	155768	3.7	14045	0	72232	145272	85667.4	1.69577	8102.11	90711	42536	1033395	6350087	3722	101.8	0.139533	24.9787
Jiangsu	102011	61947	3.2	51421	0.211	19820	66215.1	49101.2	1.34854	6221.72	310062	15191.6	572851	8998944	2824	111	21.5769	3.33043
Jiangsu	102012	67896	3.1	49786	0.199	22432	77837.7	57464.3	1.35454	7027.67	390144	16500	625000	10803107	2786	109.8	18.4723	5.55665
Jiangsu	102013	74844	3	48762	0.195	24776	88032.5	64503.2	1.36478	7798.47	593776	17926	666376	12395745	2814	109.4	15.8671	6.4353
Jiangsu	102014	81550	3	48726	0.19	27173	96471.6	71949.8	1.34082	8472.45	485096	19164	718131	13765378	2858	110	13.9549	8.84579
Jiangsu	102015	89426	3	48738	0.18	29539	107873	78866.3	1.3678	9687.58	621741	20556	782154	15065065	2896	109.5	11.7197	10.2808
Jiangsu	102016	96840	3	48750	0.175	32070	125577	92957	1.35091	9981.96	747786	22130	879868	16575418	2937	109.7	7.47244	14.069
Jiangsu	102017	107150	3	48002	0.177	35024	134776	104007	1.29583	10621	447999	23469	965819	18338832	3045	108.4	4.46257	16.6622
Jiangsu	102018	115930	3	47499	0.174	38096	144227	117808	1.22426	11657.4	523961	25007	1056042	20245195	3143	107.9	3.39886	20.8525
Jiangsu	102019	122398	3	44567	0.165	41400	157105	130954	1.19969	12573.5	599923	26697	1173515	22061581	3311	106.5	2.88475	21.3594
Jiangsu	102020	121231	3.2	45636.1	0.153	43390	168465	144360	1.16698	13681.5	531335	26225	1369729	23816885	3653	103.8	1.09619	26.4848
Zhejiang	112011	58398	3.1	36790	0.178	24195	60893.1	53239.3	1.14376	3842.59	178373	17303.5	201919	4799069	2218	109.4	20.7818	3.24794
Zhejiang	112012	62856	3	36063	0.159	27020	66679.1	59509.2	1.12048	4161.88	283023	18931	217810	5886071	2288	109.7	18.2012	3.6153
Zhejiang	112013	68036	3	35785	0.138	29775	73732.4	65338.8	1.12846	4730.47	576645	20610	240408	6843562	2363	109.3	15.8941	3.90353
Zhejiang	112014	72730	3	35615	0.121	32658	79241.9	71361	1.11044	5159.57	675944	22552	262881	7681473	2408	108.1	14.3416	4.79372
Zhejiang	112015	78768	2.9	35467	0.105	35537	90301.6	76466.3	1.18093	6645.98	586017	24117	291813	8535689	2414	111	12.361	5.28688
Zhejiang	112016	84921	2.9	35319	0.084	38529	99530.3	81804.5	1.21668	6974.26	601869	25527	319870	9357877	2355	109.6	2.82093	6.36709
Zhejiang	112017	93186	2.7	35092	0.068	42046	107321	90233.3	1.18937	7530.32	369011	27079	373415	10301447	2345	109.5	2.13346	7.96726
Zhejiang	112018	101813	2.6	34485	0.052	45840	116513	105775	1.10152	8629.53	354830	29471	445788	11473921	2370	108.3	1.4982	9.93799
Zhejiang	112019	107814	2.5	33116	0.03	49899	124512	120557	1.0328	10053	340650	32026	500693	12742260	2509	108.2	1.24556	11.8855
Zhejiang	112020	100620	2.8	31828.8	0.008	52397	132617	135354	0.979779	10082	505097	31295	589264	13958988	2704	104.1	0.79705	14.4031
Anhui	122011	27314	3.7	36459	0.579	11873	19547.3	14164.4	1.38003	3302.99	92793	8327.48	32884	1628304	2007	111.9	32.5148	0.852646
Anhui	122012	30683	3.7	35760	0.554	13593	23211.5	16795.2	1.38203	3961.01	127350	9878	39962	2089814	2101	110.9	28.3289	1.54149
Anhui	122013	34256	3.4	35337	0.533	15154	26938.2	19688.2	1.36824	4349.69	413195	10544	41612	2477246	2203	110.2	24.3539	2.2682
Anhui	122014	37184	3.2	35994	0.51	16796	30088.8	22754.7	1.32231	4664.1	176220	11727	48026	2847303	2245	109.7	21.8919	3.61297
Anhui	122015	38983	3.1	36476	0.485	18363	34826.2	26144.4	1.33207	5239.01	179450	12840	106486	3221422	2309	110.3	20.1459	4.75262
Anhui	122016	42641	3.2	36958	0.459	19998	41324.3	30774.5	1.34281	5522.95	415486	14712	67256	3709224	2259	111.1	10.3392	6.92707
Anhui	122017	47671	2.9	35079	0.437	21863	46146.9	35162	1.31241	6203.81	258955	15752	86641	4361175	2250	110	6.5844	8.22354
Anhui	122018	54078	2.8	35341	0.417	23984	51199.2	39452.7	1.29774	6572.15	264724	17045	112984	4973027	2245	108.8	4.78376	9.26531
Anhui	122019	58072	2.6	33397	0.372	26415	55719.3	43754.6	1.27345	7392.22	270492	19137	165643	5765371	2447	107.8	4.09819	8.99508
Anhui	122020	63426	2.8	34504	0.327	28103	60291.9	48056.3	1.25461	7473.59	243546	18877	322704	6394211	2702	102.8	2.80761	11.5425
Fujian	132011	48341	3.7	24335	0.357	16909	21106.5	18982.8	1.11187	2198.18	142599	13425	136898	1943993	2200	109.2	21.7215	1.01665
Fujian	132012	54073	3.6	23357	0.327	19141	25057.8	22427.5	1.11728	2607.5	237635	14843	145744	2381656	2301	109.2	18.3897	1.40588
Fujian	132013	59835	3.6	23355	0.301	21218	28938.8	25963.5	1.1146	3068.8	383964	16177	156516	2791966	2435	109.3	16.0417	1.83243
Fujian	132014	65810	3.5	23501	0.277	23331	31858.4	30051.3	1.06014	3306.7	423817	17644	173245	3153831	2513	108.1	14.2731	2.32598
Fujian	132015	70162	3.7	23402	0.264	25404	36845.5	33694.4	1.09352	4001.58	446910	18850	196713	3469810	2508	110.1	12.599	3.11847
Fujian	132016	76778	3.9	23303	0.244	27608	40487	37787.3	1.07145	4275.4	226267	20167	226315	3882632	2438	111	8.15957	4.61006
Fujian	132017	86943	3.9	23196	0.241	30048	44086.8	41899.7	1.0522	4684.15	147394	21249	260721	4487934	2352	110	3.53107	5.95867
Fujian	132018	98542	3.7	23842	0.228	32644	45812.9	46503.5	0.98515	4832.69	137520	22996	278698	5249417	2355	108.6	2.8045	7.19859
Fujian	132019	106966	3.5	22575	0.211	35616	50613.1	50891.7	0.994526	5077.93	127645	25314	297471	5985139	2577	110.4	2.96268	8.37999
Fujian	132020	105818	3.8	23448.7	0.192	37202	54278.4	55408.8	0.979599	5216.1	175766	25126	315255	6669131	2866	104.1	1.79483	10.7431
Jiangxi	142011	25885	3	27191	0.463	11870	14322.1	9302	1.53968	2534.6	66235	7706.46	49081	769834	2212	111.1	50.4208	0.217926
Jiangxi	142012	28486	3	26455	0.431	13567	16839	11080.2	1.51974	3019.22	39478	9182	53857	925985	2295	109.4	44.3249	0.312402
Jiangxi	142013	31686	3.2	26608	0.403	15100	19582.7	13111.7	1.49353	3470.3	155192	10053	58770	1106443	2381	107.2	38.9995	0.521224
Jiangxi	142014	34571	3.3	26245	0.38	16734	21754.9	15696.8	1.38594	3882.7	123466	11089	67025	1284642	2527	109	34.1082	0.755134
Jiangxi	142015	36850	3.4	26466	0.36	18437	25043	18561.1	1.34922	4412.55	147833	12403	72578	1474968	2654	110.1	31.4703	1.06243
Jiangxi	142016	40159	3.4	26687	0.34	20110	29105.2	21847.4	1.3322	4617.4	104485	13259	77738	1797561	2698	111.1	24.9122	1.55538
Jiangxi	142017	43868	3.3	26196	0.318	22031	32535.7	25900.4	1.25619	5111.47	106395	14459	80797	2216865	2676	110.8	15.6946	2.39548
Jiangxi	142018	49013	3.4	26648	0.298	24080	35290.7	30567.1	1.15453	5667.52	153819	15792	87720	2677714	2771	108.6	10.9788	2.63195
Jiangxi	142019	52865	2.9	25293	0.258	26262	38377	35163.8	1.09138	6386.8	201243	17650	100985	3202151	3010	108.9	9.20652	2.95128
Jiangxi	142020	56871	3.2	26333.4	0.214	28017	41437.5	39761.8	1.04214	6674.08	93009	17955	133086	3460219	3424	104	3.98965	4.1414
Shandong	152011	40639	3.4	60696	0.501	15077	46825.5	37301.8	1.25531	5002.07	624466	9315.88	143374	7431254	2191	111.5	46.7786	1.15954
Shandong	152012	44464	3.3	59273	0.487	17127	53166.8	40018.9	1.32854	5904.52	670633	10902	158114	9056007	2238	110.1	40.7102	1.55583
Shandong	152013	48763	3.2	59077	0.466	19008	63357.8	47952.1	1.32127	6688.8	843493	11897	176491	10528097	2304	110.3	34.7455	1.8818
Shandong	152014	52016	3.3	58769	0.447	20864	69151.9	53662.2	1.28865	7177.31	1416464	13329	199227	11755482	2421	109.2	31.3187	2.66334
Shandong	152015	56312	3.4	59184	0.429	22703	76795.5	59063.3	1.30022	8250.01	945934	14578	219334	12917718	2516	109.6	27.5951	3.42439
Shandong	152016	59375	3.5	59599	0.417	24685	85683.5	65243.5	1.31329	8755.21	1264063	15926	251874	14150035	2620	109.3	12.4195	4.60413
Shandong	152017	63162	3.4	57242	0.402	26930	91018.7	70873.9	1.28423	9258.4	1130995	17281	304218	15636785	2519	109.3	6.60667	5.58916
Shandong	152018	66472	3.4	55071	0.377	29205	96412.7	77810.5	1.23907	10101	1.04267e+06	18780	345229	14184975	2588	108.9	5.12086	6.30108
Shandong	152019	70129	3.3	52075	0.35	31597	105042	83237.7	1.26195	10739.8	954348	20427	575432	12109485	2855	108.2	3.99062	6.71839
Shandong	152020	72151	3.1	51242.8	0.319	32886	112320	89129.4	1.26018	11233.5	519487	20940	1207308	13656187	3154	103.9	2.64327	7.76449
Henan	162011	28009	3.4	56519	0.656	11206	26774.8	17648.9	1.51708	4248.82	213728	8133.87	42353	2137236	1901	112.4	52.0732	0.427967
Henan	162012	30820	3.1	55431	0.626	12772	31648.5	20031.4	1.57994	5006.4	148347	9103	46341	2489651	2012	110.6	44.0544	0.538502
Henan	162013	33618	3.1	54620	0.59	14204	37591.1	23511.4	1.59885	5582.31	439720	10002	47787	2953410	2114	109.9	39.6428	0.675859
Henan	162014	36686	3	54755	0.56	15695	41931.1	27583.3	1.52016	6028.69	554592	11000	58878	3372310	2203	110	34.6553	0.880975
Henan	162015	39209	3	55080	0.534	17125	47629.9	31432.6	1.5153	6799.35	330143	11835	68710	3688252	2293	111.1	30.8569	1.16534
Henan	162016	42341	3	55405	0.506	18443	54979.7	37139.6	1.48035	7453.74	651538	12712	82249	4096962	2352	110.6	9.60265	1.62232
Henan	162017	46959	2.8	53962	0.479	20170	60037.6	42546.8	1.4111	8215.52	504559	13730	104538	4722542	2455	109.7	3.1188	1.97955
Henan	162018	52114	3	53220	0.444	21964	64983	48870.6	1.3297	9217.73	464660	15169	105408	5289250	2653	109.5	2.45715	2.41859
Henan	162019	55825	3.2	50562	0.393	23903	70803.9	55048.8	1.2862	10163.9	424762	16332	116307	6087153	2913	107.8	1.94349	3.05474
Henan	162020	55435	3.2	51847	0.319	24810	76364.8	61302.5	1.2457	10372.7	144548	16143	111920	6855770	3223	101.6	1.21461	3.67166
Hubei	172011	34738	4.1	37180	0.344	12941	24090.6	16332.1	1.47505	3214.74	92873	7426.77	51896	2107553	2991	112.6	33.376	0.933854
Hubei	172012	39163	3.8	36239	0.354	14809	28188.5	18941.1	1.48822	3759.79	148964	10756	58274	2633099	3078	110.4	27.5509	1.21519
Hubei	172013	43838	3.5	35966	0.375	16472	32818.9	21795.5	1.50576	4371.65	251745	11761	65357	3117987	3144	111.1	23.6189	1.50828
Hubei	172014	48630	3.1	35407	0.393	18283	36407	25170.1	1.44644	4934.15	262884	12928	77671	3629506	3121	110.3	20.6713	2.13961
Hubei	172015	52015	2.6	35715	0.402	20026	41345.9	29514.6	1.40086	6132.84	157976	14316	89231	4072726	3038	110.1	18.1716	2.9
Hubei	172016	56836	2.4	36023	0.402	21787	47284.9	34530.7	1.36936	6422.98	369051	15889	99316	4459622	2950	109.5	6.53015	4.07341
Hubei	172017	63180	2.6	35028	0.415	23757	52352.4	39571.1	1.323	6801.26	174632	16938	115103	4689377	3000	109.5	4.66497	4.33062
Hubei	172018	71109	2.6	34995	0.437	25815	56076.4	45805.7	1.22423	7258.27	154246	19538	142275	5255194	3088	109.9	2.87468	5.4793
Hubei	172019	76712	2.4	32895	0.436	28319	60845.3	51916.5	1.17198	7970.21	133861	21567	186438	5865143	3248	108.7	2.57104	6.41134
Hubei	172020	74440	3.4	33847.2	0.403	27881	65523.8	58029.7	1.12914	8442.88	198108	19246	237071	6109588	3598	96.2	2.23739	8.56345
Hunan	182011	28734	4.2	40358	0.795	12612	19444.1	13462.5	1.44432	3520.76	97039	9253.25	34958	1817773	2054	111	36.2411	1.12931
Hunan	182012	32048	4.2	38913	0.758	14391	23148.2	15648.6	1.47925	4119	179561	10806	38381	2290877	2087	112.1	30.4142	1.28012
Hunan	182013	35328	4.2	39294	0.732	16005	26876	18141.1	1.4815	4690.89	233655	11946	40486	2703987	2106	111	27.237	1.59273
Hunan	182014	38549	4.1	39379	0.694	17622	30255.6	20783.1	1.45578	5017.38	173424	13289	46307	3100446	2160	110.7	24.0985	2.18046
Hunan	182015	42216	4.1	39722	0.655	19317	36220.6	24221.9	1.49537	5728.72	261425	14267	52147	3525450	2215	110.8	20.8665	2.88541
Hunan	182016	45356	4.2	40065	0.597	21115	41996.7	27532.3	1.52536	6339.16	127037	15750	58000	3929647	2251	110.1	10.0216	3.3683
Hunan	182017	49448	4	39325	0.543	23103	46729.3	31850	1.46717	6869.39	86090	17160	163392	4617716	2419	109.8	8.15594	4.02488
Hunan	182018	52809	3.6	38446	0.484	25241	48994.6	36460.5	1.34377	7479.61	70439	18808	183185	5167217	2610	109.1	6.31439	5.07295
Hunan	182019	57746	2.7	36009	0.416	27680	54455.4	41067.6	1.326	8034.42	54788	20479	184126	5931485	2873	108.1	4.7952	5.97018
Hunan	182020	62900	2.7	35708.2	0.337	29380	58929.5	45722.4	1.28885	8403.13	33508	20998	214906	6645286	3149	102.9	2.45085	5.99022
Guangdong	192011	50676	2.5	68401	0.376	18916	91590.1	58615.3	1.56256	6712.4	166420	14219.9	452466	8994412	1978	110.7	15.9724	6.17823
Guangdong	192012	54038	2.5	67753	0.341	21268	105100	67077.1	1.56685	7387.86	280996	16002	478645	10778634	2082	109.8	14.0192	7.5428
Guangdong	192013	58860	2.4	66830	0.311	23421	119685	75664.2	1.58179	8411	324634	17421	512640	12374791	2199	109.7	12.1897	8.61154
Guangdong	192014	63809	2.4	66604	0.282	25685	127881	84921.8	1.50587	9152.64	378641	19205	562063	13752869	2356	108	10.7095	11.0485
Guangdong	192015	69283	2.5	68103.5	0.256	27859	160388	95661.1	1.67663	12827.8	347103	20976	644310	15205497	2434	109.6	9.07638	15.1607
Guangdong	192016	75213	2.5	69603	0.222	30296	179829	110928	1.62113	13446.1	264812	23448	781571	16762749	2431	109.2	3.11088	19.8957
Guangdong	192017	82686	2.5	69329	0.198	33003	194536	126032	1.54354	15037.5	420272	24820	1762227	18650313	2454	108.6	2.04367	23.8232
Guangdong	192018	88781	2.4	69608	0.173	35810	208051	145169	1.43316	15729.3	368644	26054	1923465	21072031	2542	107.8	1.51083	26.6008
Guangdong	192019	94448	2.3	67479	0.14	39014	227980	163629	1.39327	17297.8	317016	28995	1953252	23148566	2751	107.9	1.11495	30.0677
Guangdong	192020	88210	2.5	67869.9	0.108	41029	245527	182458	1.34567	17430.8	235470	28492	2167181	24999527	3175	102.5	1.05543	34.4985
Guangxi	202011	22258	3.5	27183	0.842	11054	13528	10646.4	1.27066	2545.28	86230	9860.01	29942	586791	1688	110.8	50.583	0.200215
Guangxi	202012	24238	3.4	26598	0.797	12644	15966.6	12355.5	1.29227	2985.23	85644	11303.6	31143	702225	1834	112	44.5964	0.319344
Guangxi	202013	26483	3.3	26966	0.742	14082	18400.5	14081	1.30676	3208.67	183218	12448.4	31927	817063	1939	113.2	37.9165	0.399281
Guangxi	202014	28687	3.2	26902	0.697	15557	20298.5	16071	1.26306	3479.79	178909	13587.8	37396	848808	2052	110.4	34.3396	0.559748
Guangxi	202015	30990	2.9	27475	0.641	16873	22793.5	18119.3	1.25797	4065.51	247152	14797.8	42529	769190	2178	111.7	28.4637	0.775514
Guangxi	202016	33458	2.9	28048	0.573	18305	25477.8	20640.5	1.23436	4441.7	130433	16116.6	43720	827248	2279	110	8.5564	1.23739
Guangxi	202017	36595	2.2	27461	0.537	19905	27899.6	23226.1	1.20122	4908.55	75847	17790.7	56200	935996	2383	110.3	5.9132	1.33625
Guangxi	202018	40012	2.3	27486	0.493	21485	29789.8	26688.3	1.11621	5310.74	62233.5	19627.8	62723	891031	2602	109.3	5.12538	1.38387
Guangxi	202019	42964	2.6	26285	0.419	23328	32312.5	29992.4	1.07736	5850.96	48620	21237.1	91640	1044742	2887	106.4	4.47801	1.64111
Guangxi	202020	44309	2.8	27357.6	0.352	24562	34660.6	33382.4	1.03829	6179.47	35534	22156.7	289389	1133332	3107	104.2	3.96268	1.72684
Hainan	212011	28224	1.7	5487	0.816	12392	4504.54	3194.59	1.41005	778.8	27534	2431.31	22066	57760	2079	113.2	13.2316	0.425843
Hainan	212012	31627	2	5446	0.796	14180	5109.7	3889.63	1.31367	911.67	48279	2789.4	27072	78093	2218	109.7	12.2249	0.426374
Hainan	212013	34974	2.2	5402	0.732	15733	5952.5	4630.78	1.28542	1011.17	35094	3115.9	26994	93567	2253	111.9	10.3983	0.742391
Hainan	212014	38349	2.3	5465	0.705	17476	6427.88	5391.51	1.19222	1099.74	56152	3449	27888	111010	2317	109.9	9.45202	1.30021
Hainan	212015	41164	2.3	5504	0.682	18979	7637.27	6650.66	1.14835	1239.43	13161	3734.2	31174	111841	2290	109.9	8.64978	1.4582
Hainan	212016	44752	2.4	5543	0.617	20653	9120.17	7687.65	1.18634	1376.48	16138	4090.2	76039	79819	2258	110.2	3.27612	1.73145
Hainan	212017	48810	2.3	5500	0.614	22553	10096.4	8459.27	1.19353	1443.97	34253	4497.5	76089	74815	2261	110.2	2.15675	1.7037
Hainan	212018	52801	2.3	5561	0.593	24579	9610.5	8820.1	1.08961	1691.3	20255.5	4910.7	92793	113708	2305	107.1	1.64946	1.28106
Hainan	212019	56740	2.3	5232	0.54	26679	11294.5	10036.1	1.12539	1858.6	6258	5330.8	104528	108154	2497	107.5	1.29436	1.50854
Hainan	212020	55131	2.8	5426.84	0.48	27904	12143	10900.3	1.11401	1972.46	4760	5532.4	2744956	117021	2764	105.7	1.06644	1.85277
Chongqing	222011	35017	3.5	17841	0.526	13037	16128.9	13195.2	1.22233	2570.24	49384	9508.51	45194	943975	2522	114	57.7589	0.860054
Chongqing	222012	39548	3.3	17366	0.514	14924	19423.9	15594.2	1.24559	3046.36	38226	11595.4	53694	1171045	2734	111.9	48.709	1.2484
Chongqing	222013	44049	3.4	17440	0.506	16569	22202.1	17381.5	1.27734	3062.28	78880	13027.6	58841	1388199	2894	112.8	42.0415	1.5915
Chongqing	222014	49062	3.5	17434	0.501	18352	25160.1	20630.7	1.21955	3304.39	50284	14623.8	67517	1664720	3017	109.9	36.0303	2.06112
Chongqing	222015	53398	3.6	17737.5	0.487	20110	28778.8	22955.2	1.25369	3792	59885	16040.5	78845	1996609	3071	111.6	30.9093	2.06124
Chongqing	222016	59433	3.7	18041	0.463	22034	32160.1	25524.2	1.25999	4001.81	37141	18023	88065	2374859	3059	111	7.17417	2.76045
Chongqing	222017	65538	3.4	17566	0.457	24153	34853	25924	1.34443	4336.28	60702	20066.3	94558	2799986	3084	110	6.09978	3.96692
Chongqing	222018	69901	3	17435	0.437	26386	36887	32248	1.14385	4540.95	49081.5	21588.8	110686	2992091	3081	109	4.24757	5.5577
Chongqing	222019	75828	2.6	16475	0.414	28920	40512.6	31871.7	1.27112	4847.68	37461	23605.8	111070	3358918	3258	106.4	3.17719	5.73432
Chongqing	222020	78170	4.5	17177.2	0.392	30824	43560.8	36423.9	1.19594	4893.95	40176	25002.8	123895	3725610	3438	102.9	2.6997	6.43503
Sichuan	232011	26163	4.2	49359	0.674	11130	34971.2	22154.2	1.57854	4674.92	166537	20836.1	57419	1044666	1904	110.5	42.8485	0.696677
Sichuan	232012	29669	4	48488	0.663	12753	41576.8	26163.3	1.58913	5450.99	110608	23922.4	64045	1422310	2037	108.3	36.1335	0.815213
Sichuan	232013	32772	4.1	47295	0.661	14231	48122.1	30298.9	1.58825	6220.91	188392	26518	72490	1688902	2140	109.2	30.7979	1.11518
Sichuan	232014	35565	4.2	46888	0.643	15749	53935.8	34750.7	1.55208	6796.61	232452	28891.3	82752	1960112	2244	109.2	27.5654	1.9527
Sichuan	232015	37129	4.1	47873	0.623	17221	60117.7	38704	1.55327	7497.51	118259	30342	88409	2238051	2312	109.4	23.6504	2.14751
Sichuan	232016	40251	4.2	48858	0.601	18808	66892.4	43543	1.53624	8008.89	116049	33138.5	94193	2572607	2314	109.2	9.29131	2.91662
Sichuan	232017	45768	4	48192	0.579	20580	73079.4	49144.1	1.48704	8694.76	126934	37905.1	112797	3010846	2339	109.7	5.88839	3.93268
Sichuan	232018	51556	3.5	46915	0.57	22461	77391	55390.9	1.39718	9707.5	125097	42902.1	125557	3423923	2409	109.5	4.46831	4.32148
Sichuan	232019	55472	3.3	44257	0.544	24703	84595.2	61564	1.3741	10348.2	123260	46363.8	289060	3878572	2546	108.4	4.0592	4.74889
Sichuan	232020	58126	3.6	43900.9	0.494	26522	90750.9	67738.6	1.33972	11198.5	244414	48598.8	296279	4276383	2754	103.4	3.35605	5.03094
Guizhou	242011	16165	3.6	19776	1.167	8594	8771.34	6875.65	1.27571	2249.4	131970	5283.86	5681	275217	1254	116.5	196.649	0.280453
Guizhou	242012	19394	3.3	19731	1.074	9850	10567.8	8350.17	1.26558	2755.68	124663	6742.2	7670	315079	1392	111.3	154.415	0.381935
Guizhou	242013	22825	3.3	19838	0.997	11083	13297.6	10157	1.30921	3082.66	195562	7973.1	11856	342541	1535	112.5	123.716	0.546531
Guizhou	242014	26171	3.3	19883	0.881	12371	15307.4	12438	1.23069	3542.8	184765	9173.1	15472	410132	1690	110.3	100.926	0.855589
Guizhou	242015	29956	3.3	20128	0.765	13697	19537.1	15121	1.29205	3939.5	107033	10541	18147	457303	1819	111.1	80.9221	1.10464
Guizhou	242016	33291	3.2	20373	0.686	15121	23831.4	17961	1.32684	4262.36	56904	11792.4	23719	556853	2005	111.4	29.9939	1.43986
Guizhou	242017	38137	3.2	20362	0.623	16704	26194.1	20965.3	1.2494	4612.52	53360	13605.4	31251	648576	2129	111.4	26.3792	1.78938
Guizhou	242018	42767	3.2	19585	0.565	18430	26542.5	24811.4	1.06977	5029.68	71466	15353.2	45303	762280	2254	109.4	21.2008	1.71219
Guizhou	242019	46433	3.1	18690	0.502	20397	30996.1	28569.2	1.08495	5948.74	89572	16769.3	48722	910206	2453	108.5	13.9362	2.01143
Guizhou	242020	46267	3.8	18635.9	0.416	21795	33830.1	32328.8	1.04644	5739.5	154911	17826.6	83573	1053574	2654	104.1	9.95142	2.19984
Yunnan	252011	20629	4.1	28780	1.324	9739	15429.4	12347	1.24965	2929.6	137331	9438.34	20641	299279	1520	112.1	72.5814	0.261472
Yunnan	252012	23891	4	28257	1.257	11233	18061.5	14169	1.27472	3572.66	197259	11097.4	22561	384430	1566	110.3	60.5727	0.354999
Yunnan	252013	27447	4	27835	1.193	12578	20829.3	16128.9	1.29143	4096.51	238930	12825.5	24097	454278	1662	113.2	51.7017	0.491273
Yunnan	252014	29874	4	28135	1.138	13772	22528	18368.4	1.22645	4437.98	244003	14041.7	25253	516572	1731	107.9	45.3435	0.615732
Yunnan	252015	31642	4	28537	1.08	15223	25204.6	21243.2	1.18648	4712.83	215878	14960	32720	619588	1819	109.7	39.0174	0.987562
Yunnan	252016	34416	3.6	28939	1.018	16720	27921.5	23491.4	1.18859	5018.86	127174	16369	33005	741847	1889	109.4	27.5948	1.25722
Yunnan	252017	38629	3.2	28855	0.975	18348	30160.7	25857.6	1.16642	5712.97	59617	18486	37382	885588	1999	109.5	14.0701	1.38717
Yunnan	252018	43366	3.4	28637	0.943	20084	30740.8	28485.7	1.07917	6075.03	89474	20880.6	54369	1070172	2166	107.6	11.8483	1.37487
Yunnan	252019	47944	3.3	27299	0.867	22082	34023.5	30793.9	1.10488	6770.09	119331	23223.8	67099	1297741	2401	108.4	10.1534	2.14913
Yunnan	252020	51975	3.9	27266.7	0.775	23295	36306.2	33131.4	1.09582	6974.02	142339	24521.9	142431	1451454	2648	103.8	7.20173	2.01504
Tibet	262011	20265	3.2	1868	1.266	7510	1662.5	409.05	4.0643	758.11	1628	598.209	726	1637	1446	112.3	6.86836	0.187702
Tibet	262012	23249	2.6	1860	1.209	8568	2054.25	664.05	3.09352	905.34	1775	710.2	1131	5312	1508	112.6	5.91383	0.225397
Tibet	262013	26731	2.5	1843	1.171	9740	2500.94	1076.58	2.32304	1014.31	9889	828.2	1311	4617	1528	109.7	5.07124	0.100946
Tibet	262014	29852	2.5	1833	1.12	10730	3089.19	1611.46	1.91701	1185.51	10283	939.7	1328	2943	1676	110.2	4.46951	0.135385
Tibet	262015	32517	2.5	1906.5	1.064	12254	3671.22	2124.49	1.72805	1381.46	2950	1043	1997	2602	1766	109.8	5.17737	0.272727
Tibet	262016	35844	2.6	1980	1.002	13639	4379.66	3048.64	1.43659	1587.98	1116	1173	2259	4003	1765	110.1	2.9838	0.338235
Tibet	262017	40408	2.7	1965	0.98	15457	4959.06	4043.64	1.22639	1681.94	694	1349	3031	3186	1678	110.4	2.22387	0.275072
Tibet	262018	45476	2.8	1994	0.965	17286	4934.62	4555.74	1.08317	1970.68	1160.67	1548.4	2639	8625	1616	105.3	2.32498	0.231638
Tibet	262019	48902	2.9	1863	0.917	19501	5815.53	5185.86	1.12142	2187.75	1627.33	1697.8	2665	5574	1588	109.2	2.00259	0.432133
Tibet	262020	52345	2.9	1982.83	0.902	21744	6334.55	5808.89	1.09049	2210.92	2094	1902.7	2859	8944	1629	101.4	2.99574	0.505464
Shaanxi	272011	32562	3.6	24457	0.743	11229	19227.1	12097.3	1.58937	2930.81	237248	12216.1	19888	966768	3378	112.4	75.3012	0.654449
Shaanxi	272012	37733	3.2	24007	0.718	12885	22657.7	13865.6	1.6341	3323.8	271266	14142.4	31130	1192770	3525	112	59.6646	1.25482
Shaanxi	272013	42318	3.3	23324	0.697	14372	25736.7	16537.7	1.55625	3665.07	417562	15905.4	36629	1401480	3612	111.3	50.6872	1.43244
Shaanxi	272014	46167	3.3	23204	0.682	15837	28288.7	19174	1.47536	3962.5	334478	17402.5	44734	1606946	3652	109.3	44.8786	1.74419
Shaanxi	272015	47301	3.4	23515	0.675	17395	32685.3	22096.8	1.47919	4376.06	279915	17898.8	51571	1725829	3628	110.7	41.0642	1.95164
Shaanxi	272016	50081	3.3	23826	0.657	18874	35707.4	24224.4	1.47403	4389.37	194913	19045.8	56081	1844216	3540	109.3	13.1368	2.97367
Shaanxi	272017	56154	3.3	23190	0.658	20635	38153.3	26924.5	1.41705	4833.19	172274	21473.5	80039	1963697	3582	109.3	8.65253	3.79252
Shaanxi	272018	62195	3.2	23592	0.653	22528	40927.6	30742.7	1.33129	5302.44	233442	23941.9	118786	2165554	3562	109	6.14822	4.29713
Shaanxi	272019	66649	3.2	22137	0.635	24666	44461.4	32829.8	1.3543	5718.52	294610	25793.2	121290	2408037	3812	107.2	5.55573	4.76014
Shaanxi	272020	66292	3.6	22707.2	0.596	26226	47601.7	35469.4	1.34205	5930.32	194957	26181.9	183272	2684020	4132	102.8	3.57881	5.54539
Gansu	282011	18801	3.1	16260	1.159	8463	8460.94	5736.2	1.47501	1791.24	105338	5028.6	6394	257916	2041	111.9	129.523	0.193182
Gansu	282012	20978	2.7	15960	1.136	9768	10129.7	7196.6	1.40757	2059.56	210984	5393.1	6979	337785	2145	112.1	106.154	0.335294
Gansu	282013	23313	2.3	15813	1.113	10954	12070.6	8822.23	1.36821	2309.62	182144	6014.5	6510	400743	2193	114	93.4409	0.405203
Gansu	282014	25202	2.2	15970	1.094	12185	13958	11075.8	1.26023	2541.49	176244	6518.4	6764	464410	2219	111.3	88.3039	0.499802
Gansu	282015	25264	2.1	16009.5	1.037	13467	16299.5	13728.9	1.18724	2958.31	40526	6556.6	7657	486077	2194	109.6	87.0268	0.74673
Gansu	282016	26520	2.2	16049	0.985	14670	17515.7	15926.4	1.09979	3150.03	109742	6907.9	7529	509228	2189	108.8	22.6842	0.963095
Gansu	282017	28026	2.7	15666	0.941	16011	17777.2	17707.2	1.00395	3304.44	74957	7336.7	20197	466912	2217	106.3	17.8963	1.10864
Gansu	282018	30797	2.8	15366	0.92	17488	18678.5	19371.7	0.964212	3772.23	61861	8104.1	23617	476151	2258	107.8	15.486	1.27555
Gansu	282019	32995	3	14734	0.865	19139	19522.8	21371.6	0.913491	3951.6	48765	8718.3	25617	505544	2396	107.2	12.9498	1.3603
Gansu	282020	35995	3.3	14599	0.802	20335	20368.2	23370.7	0.871523	4163.4	33844	9016.7	25931	521334	2627	102.2	9.51568	1.60616
Qinghai	292011	24220	3.8	3568	0.707	10024	2834.81	2238.99	1.26611	967.47	27858	1329.23	3144	81965	1082	110.6	114.273	0.153169
Qinghai	292012	26784	3.4	3461	0.665	11470	3528.41	2791.68	1.2639	1159.05	21880	1528.5	2829	84197	1133	110.5	100.687	0.297723
Qinghai	292013	29772	3.3	3479	0.614	12948	4110.74	3514.68	1.16959	1228.05	30456	1713.3	2981	89540	1162	111	91.4609	0.359019
Qinghai	292014	31824	3.2	3592	0.581	14374	4529.87	4171.73	1.08585	1347.43	74508	1847.7	3095	92528	1220	109.3	83.5092	0.427083
Qinghai	292015	34322	3.2	3617.5	0.571	15813	5227.96	5124.1	1.02027	1515.16	49343	2011	7396	65029	1275	108.7	74.9876	0.469671
Qinghai	292016	38213	3.1	3643	0.556	17302	5586.18	5717.16	0.97709	1524.8	96249	2258.2	7527	77940	1319	108	24.8871	0.675258
Qinghai	292017	41366	3.1	3559	0.536	19001	5843.21	6353.05	0.919749	1530.44	15285	2465.1	7699	83276	1391	107.8	20.4049	0.680887
Qinghai	292018	45738	3	3603	0.506	20757	5770.89	6634.93	0.869774	1647.43	27094	2748	7874	67716	1426	107.4	16.9214	0.9523
Qinghai	292019	48570	2.2	3406	0.466	22618	5748.6	7585	0.757891	1863.67	38903	2941.1	7834	93712	1486	106.1	14.6884	1.28814
Qinghai	292020	50819	2.1	3565.14	0.417	24037	5692.46	8253.23	0.689725	1932.84	2897	3005.9	7819	103699	1499	100.1	13.3404	1.78921
Ningxia	302011	30365	4.4	4021	0.653	11480	2978.4	2907.24	1.02448	705.91	38735	1906.79	4399	118879	1912	112.2	212.444	0.341049
Ningxia	302012	33125	4.2	3888	0.623	13104	3507.16	3372.12	1.04005	864.36	69160	2131	3098	143696	2107	110	190.802	0.455235
Ningxia	302013	35772	4.1	3924	0.586	14566	3881.4	3947.29	0.983308	922.48	165486	2327.7	3537	167494	2195	109.9	167.418	0.581081
Ningxia	302014	37605	4	4012	0.563	15907	4222.63	4608.28	0.916314	1000.45	272967	2473.9	5164	186518	2255	108.3	152.431	0.995575
Ningxia	302015	38805	4	4076	0.524	17329	4822.96	5150.32	0.936439	1138.49	104318	2579.4	8972	200453	2244	109.4	138.637	1.32749
Ningxia	302016	41427	3.9	4140	0.508	18832	5460.64	5695.96	0.958687	1254.54	242101	2781.4	8707	239624	2225	108.9	70.6479	1.79568
Ningxia	302017	47177	3.9	4117	0.508	20562	5867.22	6461.48	0.90803	1372.78	85551	3200.3	30420	291101	2278	108.4	46.2769	2.31631
Ningxia	302018	51248	3.9	4000	0.479	22400	6046.14	7038.52	0.859007	1419.06	73943	3510.2	18477	369910	2379	107.4	37.2059	3.21408
Ningxia	302019	54217	3.7	3770	0.469	24412	6656.35	7630.93	0.872286	1438.29	62335	3748.5	26463	415733	2581	106.8	33.3467	3.87308
Ningxia	302020	54528	3.9	3767.43	0.421	25735	7116.11	8227.93	0.864873	1480.36	60458	3920.6	26993	453491	2691	103.9	18.2625	4.33564
Xinjiang	312011	29757	3.2	13860	1.016	10443	10442.8	6603.4	1.58143	2284.49	106276	6291.26	5602	223352	1521	115.2	116.825	0.146067
Xinjiang	312012	33375	3.4	13546	0.97	12151	12423.5	8385.98	1.48146	2720.07	79106	7411.8	6655	273425	1596	109.7	107.41	0.207723
Xinjiang	312013	37325	3.4	13605	0.942	13670	14247.5	10377.1	1.37297	3067.12	220054	8392.6	6453	314257	1681	110.5	98.8252	0.304158
Xinjiang	312014	40609	3.2	13657	0.918	15097	15217	12237.6	1.24346	3317.79	316542	9264.5	7586	357812	1749	110.5	92.0719	0.477849
Xinjiang	312015	39959	2.9	13911	0.871	16859	17822.1	13651	1.30556	3804.87	158263	9306.9	8518	366180	1759	112.3	83.6261	0.651153
Xinjiang	312016	40484	2.5	14165	0.832	18355	19300.1	15196	1.27008	4138.25	146370	9630.8	9666	390946	1780	109.5	42.8209	0.836079
Xinjiang	312017	46089	2.6	14114	0.841	19975	21753	17477.6	1.24463	4637.24	134775	11159.9	13323	400468	1863	109.7	30.1884	1.03427
Xinjiang	312018	51950	2.4	14307	0.831	21500	22378.1	18774.3	1.19196	5012.45	142171	12809.4	21151	448779	1954	108	21.4764	1.29048
Xinjiang	312019	54280	2.1	13328	0.803	23103	24828.7	20644.2	1.2027	5315.49	149567	13597.1	24123	441347	2106	108.3	17.5479	1.3095
Xinjiang	312020	53593	2.4	14021	0.755	23845	26223.5	22389.2	1.17126	5533.16	64729	13797.6	32042	391939	2331	100.2	10.4946	1.76834

## Sheet: Driving factors
city	year	GDP per capita	length of fiber optic cables	Level of online mobile payments	Share of value added of tertiary industry/value added of secondary industry	population density	total amount of imports and exports of foreign-funded enterprises
Beijing	12011	86365	147376	79.4	3.786	1428	7.67976e+06
Beijing	12012	93078	187714	110.02	3.895	1464	7.44791e+06
Beijing	12013	101023	219961	136.53	4.032	1498	7.454e+06
Beijing	12014	107472	241643	196.25	4.136	1525	7.93579e+06
Beijing	12015	114662	275461	243.23	4.575	1541	6.51618e+06
Beijing	12016	124516	306658	286.87	4.768	1145	6.43797e+06
Beijing	12017	137596	356820	303.12	4.894	1144	6.58798e+06
Beijing	12018	153095	377020	317.54	5.022	1135.53	7.25706e+06
Beijing	12019	164563	391947	330.51	5.234	1136.5	7.41831e+06
Beijing	12020	164889	440119	342.69	5.297	1066.53	7.14231e+06
Tianjin	22011	61137	76990.5	55.52	1.122	2636	7.11326e+06
Tianjin	22012	65346	108956	74.34	1.152	2782	7.74345e+06
Tianjin	22013	68937	130252	110.17	1.222	2843	8.01451e+06
Tianjin	22014	71198	148839	165.52	1.271	3328	7.74033e+06
Tianjin	22015	71021	163995	206.76	1.387	3492	6.72352e+06
Tianjin	22016	73830	183854	247.13	1.589	3639	5.64857e+06
Tianjin	22017	79837	204693	257.2	1.691	3276	5.99093e+06
Tianjin	22018	85757	238077	278.23	1.727	5016.3	5.94642e+06
Tianjin	22019	90058	362060	292.57	1.804	4939.2	5.33789e+06
Tianjin	22020	101614	376892	291.87	1.888	5042.9	5.05486e+06
Hebei	32011	29631	524776	24.36	0.772	2362	2.0222e+06
Hebei	32012	31770	647544	43.52	0.818	2411	1.77518e+06
Hebei	32013	33187	808205	64.92	0.847	2483	1.59843e+06
Hebei	32014	34260	878407	114.97	0.889	2540	1.6434e+06
Hebei	32015	35653	1.03159e+06	161.59	0.921	2646	1.39836e+06
Hebei	32016	38233	1.17998e+06	214.64	1.022	2659	1.11785e+06
Hebei	32017	40883	1.71447e+06	226.55	1.059	2675	1.05698e+06
Hebei	32018	43108	2.11947e+06	238.96	1.153	3210.36	992003
Hebei	32019	46182	2.18422e+06	258.6	1.259	3062.77	859257
Hebei	32020	48564	2.23011e+06	268.5	1.349	3168.58	676559
Shanxi	42011	30400	570036	19.48	1.377	2977	264502
Shanxi	42012	32435	599659	37.43	0.527	3028	443295
Shanxi	42013	33111	599865	61.87	0.611	3526	542065
Shanxi	42014	33237	677419	117.06	0.689	3974	691159
Shanxi	42015	32375	765679	159.41	0.781	3920	760652
Shanxi	42016	32526	904758	206.37	1.129	3908	1.02438e+06
Shanxi	42017	39232	1.06976e+06	216.39	1.195	3454	1.01728e+06
Shanxi	42018	43010	1.19483e+06	243.58	1.075	3513.58	1.22214e+06
Shanxi	42019	45549	1.27877e+06	265.71	1.151	3804.49	1.19251e+06
Shanxi	42020	50528	1.31932e+06	272.44	1.161	3859.86	1.46728e+06
Inner Mongolia	52011	38185	278664	27.51	1.176	764	246266
Inner Mongolia	52012	42120	322219	45.63	1.015	1032	175005
Inner Mongolia	52013	45684	352845	73.66	0.98	1059	162700
Inner Mongolia	52014	48610	399841	117.47	1.014	1291	163137
Inner Mongolia	52015	51633	465966	154.71	1.057	1629	131844
Inner Mongolia	52016	54816	586203	195.22	1.148	1822	100483
Inner Mongolia	52017	59017	985571	196.4	1.175	1824	104594
Inner Mongolia	52018	63772	876328	205.87	1.255	1846.5	110435
Inner Mongolia	52019	67852	1.30986e+06	224.23	1.271	1820.27	95118.5
Inner Mongolia	52020	72062	1.53862e+06	244.52	1.27	1984.21	78469
Liaoning	62011	37350	400975	49.24	1.233	1712	4.59876e+06
Liaoning	62012	40694	442168	69.54	0.729	1624	4.70377e+06
Liaoning	62013	43758	522757	93.89	0.798	1663	4.49906e+06
Liaoning	62014	45608	634592	143.45	0.873	1615	4.85789e+06
Liaoning	62015	46069	770702	181.6	0.994	1590	4.13356e+06
Liaoning	62016	46557	1.03531e+06	219.02	1.176	1485	3.87541e+06
Liaoning	62017	49603	1.17439e+06	224.18	1.359	1770	4.25078e+06
Liaoning	62018	53872	1.3547e+06	237.75	1.376	1782.34	4.97142e+06
Liaoning	62019	57067	1.49979e+06	249.44	1.375	1806.81	4.37581e+06
Liaoning	62020	58872	1.64488e+06	259.31	1.393	1816.69	4.3623e+06
Jilin	72011	28146	217792	23.89	1.429	2371	919356
Jilin	72012	31558	243389	44.98	1.261	2878	1.10327e+06
Jilin	72013	34273	265265	72.92	1.257	3135	1.07302e+06
Jilin	72014	36218	310694	118.63	1.289	3171	1.23486e+06
Jilin	72015	36391	394073	166.01	1.286	3193	936220
Jilin	72016	38011	411279	209.46	1.279	2231	933777
Jilin	72017	40077	429755	210.33	1.383	2284	1.0013e+06
Jilin	72018	41516	872629	216.84	1.459	1830.89	1.03738e+06
Jilin	72019	43475	791002	233.29	1.491	1885.01	871740
Jilin	72020	50800	909123	245.12	1.525	1741.71	916435
Heilongjiang	82011	25915	346874	33.74	1.487	5146	113682
Heilongjiang	82012	28732	398743	56.37	0.676	5054	104585
Heilongjiang	82013	30901	434223	80.25	0.744	4922	141492
Heilongjiang	82014	31744	498303	127.57	0.789	4946	133044
Heilongjiang	82015	30583	550690	170.1	0.946	5504	121498
Heilongjiang	82016	31258	615654	214.35	1.286	5244	108895
Heilongjiang	82017	32454	1083490	214.68	1.478	5515	251694
Heilongjiang	82018	33977	1.06384e+06	220.17	1.656	5476.33	203236
Heilongjiang	82019	36001	1.2741e+06	237	1.784	5497.84	183460
Heilongjiang	82020	42635	1.49973e+06	241.55	1.846	5615.96	228522
Shanghai	92011	86061	202043	100	1.945	3702	2.92329e+07
Shanghai	92012	90127	266173	136.14	1.434	3754	2.89912e+07
Shanghai	92013	96773	317956	169.95	1.591	3809	2.88561e+07
Shanghai	92014	104402	407678	225.1	1.784	3826	3.10115e+07
Shanghai	92015	111081	475025	268.49	1.912	3809	3.00703e+07
Shanghai	92016	123628	532551	309.03	2.183	3816	2.86261e+07
Shanghai	92017	136109	582874	333.43	2.474	3814	3.17358e+07
Shanghai	92018	148744	617611	356.14	2.445	3822.7	3.32614e+07
Shanghai	92019	156587	672080	365.22	2.466	3829.57	3.16695e+07
Shanghai	92020	155768	697997	368.97	2.716	3841.85	3.40267e+07
Jiangsu	102011	61947	1.1621e+06	80.77	2.751	2013	3.85311e+07
Jiangsu	102012	67896	1.56782e+06	98.32	0.82	2002	35777574
Jiangsu	102013	74844	1735687	128.77	0.859	2016	3.3933e+07
Jiangsu	102014	81550	2.08101e+06	184.42	0.918	2038	3.49803e+07
Jiangsu	102015	89426	2.51154e+06	227.43	0.972	2034	3.37298e+07
Jiangsu	102016	96840	2.9395e+06	279.69	1.017	2057	3.25958e+07
Jiangsu	102017	107150	3.24841e+06	298.29	1.092	2092	3.76801e+07
Jiangsu	102018	115930	3.51178e+06	313.48	1.091	2176.45	4.0821e+07
Jiangsu	102019	122398	3.67924e+06	324.04	1.114	2221.06	3.75374e+07
Jiangsu	102020	121231	3.99007e+06	327.2	1.169	2270.74	3.81274e+07
Zhejiang	112011	58398	800554	96.52	1.22	1741	1.07926e+07
Zhejiang	112012	62856	1.0178e+06	130.89	0.863	1786	1.03187e+07
Zhejiang	112013	68036	1.15645e+06	166.23	0.923	1818	9.97693e+06
Zhejiang	112014	72730	1.65697e+06	224.06	0.961	1828	9.67717e+06
Zhejiang	112015	78768	2072207	270.92	0.956	1914	8.41423e+06
Zhejiang	112016	84921	2287947	316.53	1.025	2059	7.52859e+06
Zhejiang	112017	93186	2776879	343.86	1.103	2109	8.08549e+06
Zhejiang	112018	101813	3.0212e+06	379.51	1.171	2136.59	8.6988e+06
Zhejiang	112019	107814	3.26529e+06	363.1	1.214	2064.44	8.25665e+06
Zhejiang	112020	100620	3.49788e+06	365.55	1.296	2214.04	7.90689e+06
Anhui	122011	27314	503398	49.04	1.364	2265	1.02856e+06
Anhui	122012	30683	607097	67.84	0.76	2401	997466
Anhui	122013	34256	710745	95.33	0.765	2359	1.19471e+06
Anhui	122014	37184	817239	151.5	0.799	2416	1.39386e+06
Anhui	122015	38983	972903	196.92	0.842	2458	1.27736e+06
Anhui	122016	42641	1.36013e+06	248.77	0.98	2487	1.31702e+06
Anhui	122017	47671	1.79959e+06	271.32	1.068	2535	1697763
Anhui	122018	54078	2.1611e+06	286.38	1.137	2598.91	1.94299e+06
Anhui	122019	58072	2.25249e+06	304.14	1.226	2662.6	1.95542e+06
Anhui	122020	63426	2.37126e+06	309.34	1.266	2682.38	2.06341e+06
Fujian	132011	48341	485191	77.26	1.265	2306	6.86812e+06
Fujian	132012	54073	569906	100.51	0.763	2388	7391258
Fujian	132013	59835	654370	130.14	0.763	2570	7544542
Fujian	132014	65810	738003	181.25	0.758	2627	7457719
Fujian	132015	70162	831927	230.19	0.754	2704	6651711
Fujian	132016	76778	1.02565e+06	287.16	0.812	2758	5896739
Fujian	132017	86943	1.27063e+06	309.03	0.87	2854	6449885
Fujian	132018	98542	1.54778e+06	324.73	0.942	3238.41	6802079
Fujian	132019	106966	1.55675e+06	335.16	0.926	3193.27	6202900
Fujian	132020	105818	1.54888e+06	341.23	0.98	3324.55	6.10798e+06
Jiangxi	142011	25885	409804	56.7	1.025	4527	1.353e+06
Jiangxi	142012	28486	472608	75.05	0.619	4663	1.32989e+06
Jiangxi	142013	31686	478613	102.46	0.649	4542	1.27671e+06
Jiangxi	142014	34571	584039	154.14	0.665	4671	1.31631e+06
Jiangxi	142015	36850	593135	194.78	0.704	4822	1.27656e+06
Jiangxi	142016	40159	683454	242.01	0.801	4613	1.16394e+06
Jiangxi	142017	43868	1.54083e+06	261.96	0.9	4740	1.29114e+06
Jiangxi	142018	49013	1.77286e+06	273.5	0.946	4817.79	1.41443e+06
Jiangxi	142019	52865	1.87945e+06	288.49	1.067	4225.57	1.34461e+06
Jiangxi	142020	56871	2.14673e+06	295.45	1.09	4552.96	1.32664e+06
Shandong	152011	40639	530306	44.24	1.116	1389	1.07438e+07
Shandong	152012	44464	649971	61.65	0.771	1349	1.01971e+07
Shandong	152013	48763	811453	89.87	0.829	1361	1.01029e+07
Shandong	152014	52016	999449	142.07	0.896	1426	1.07042e+07
Shandong	152015	56312	1.37167e+06	186.17	0.955	1452	9.26214e+06
Shandong	152016	59375	1.76664e+06	235.54	1.03	1502	8.24645e+06
Shandong	152017	63162	2.09662e+06	248.98	1.11	1554	8.41513e+06
Shandong	152018	66472	2.34e+06	263.14	1.161	1621.76	8.57673e+06
Shandong	152019	70129	2.41418e+06	279.69	1.242	1664.69	7.48855e+06
Shandong	152020	72151	2.63055e+06	287.58	1.322	1703.74	7.19527e+06
Henan	162011	28009	509364	38.37	1.368	5124	1.49788e+06
Henan	162012	30820	634262	61.8	0.638	4964	3.37806e+06
Henan	162013	33618	838961	87.45	0.688	4982	3.99255e+06
Henan	162014	36686	1.02711e+06	137.08	0.738	5149	4.38036e+06
Henan	162015	39209	1.23151e+06	174.98	0.785	5155	5.20909e+06
Henan	162016	42341	1.73863e+06	226.02	0.842	5056	4.9511e+06
Henan	162017	46959	1.75113e+06	247.49	0.906	4871	5.33739e+06
Henan	162018	52114	1.76872e+06	269.68	0.943	4903.42	5.33157e+06
Henan	162019	55825	1.76115e+06	293	1.07	4849.82	5.10199e+06
Henan	162020	55435	1.7648e+06	298.94	1.131	4884.26	5.56124e+06
Hubei	172011	34738	446858	69.15	1.17	1969	1.40999e+06
Hubei	172012	39163	537604	90.83	1.012	2004	1.38327e+06
Hubei	172013	43838	660229	111.2	0.789	2505	1.40239e+06
Hubei	172014	48630	757282	165.88	0.786	2448	1.45294e+06
Hubei	172015	52015	930329	210.98	0.899	2430	1.22856e+06
Hubei	172016	56836	1.2237e+06	264.87	0.94	2475	1.0645e+06
Hubei	172017	63180	1.42135e+06	290.35	1.007	2746	1.21822e+06
Hubei	172018	71109	1.59266e+06	307.65	1.061	2803.76	1.36103e+06
Hubei	172019	76712	1.78091e+06	318.56	1.145	2845.87	1.3488e+06
Hubei	172020	74440	1.98071e+06	308.96	1.189	2983.12	1.24851e+06
Hunan	182011	28734	440833	53.36	1.223	2908	455239
Hunan	182012	32048	632815	75.16	1.309	3030	628079
Hunan	182013	35328	792941	100.22	0.857	3317	635614
Hunan	182014	38549	935322	148.44	0.878	3402	674666
Hunan	182015	42216	1.07635e+06	186.49	0.92	3261	623785
Hunan	182016	45356	1.28532e+06	233.88	0.963	3523	627705
Hunan	182017	49448	1898039	248.52	1.036	3883	823794
Hunan	182018	52809	2.00162e+06	248.24	1.159	3173.7	911056
Hunan	182019	57746	2.03059e+06	272.33	1.291	3265.18	792963
Hunan	182020	62900	2.14301e+06	281.54	1.391	3523.19	892008
Guangdong	192011	50676	888783	59.96	1.353	2637	5.49886e+07
Guangdong	192012	54038	1.05458e+06	81.73	1.355	2927	5.71237e+07
Guangdong	192013	58860	1.20075e+06	106.47	0.931	3066	5.92071e+07
Guangdong	192014	63809	1.34539e+06	156.69	0.986	2999	5.88846e+07
Guangdong	192015	69283	1.6457e+06	207.36	1.032	3060	5.42748e+07
Guangdong	192016	75213	2.10167e+06	266.79	1.04	3193	4.70285e+07
Guangdong	192017	82686	2.40841e+06	288.57	1.11	3253	4.71333e+07
Guangdong	192018	88781	2.58893e+06	305.54	1.216	3469.01	4.90421e+07
Guangdong	192019	94448	2.91931e+06	321.68	1.285	3859.28	4.34763e+07
Guangdong	192020	88210	3.2234e+06	329.03	1.322	3702.77	4.205e+07
Guangxi	202011	22258	378032	52.17	1.39	1569	694528
Guangxi	202012	24238	441060	69.07	1.439	1528	962586
Guangxi	202013	26483	505633	99.06	0.955	1543	946936
Guangxi	202014	28687	555157	139.02	1.038	1684	1.06023e+06
Guangxi	202015	30990	652917	177.23	1.157	1823	1034136
Guangxi	202016	33458	889400	227.42	1.172	1891	973952
Guangxi	202017	36595	1.09349e+06	244.56	1.269	1950	1.41406e+06
Guangxi	202018	40012	1.34028e+06	258.82	1.369	2024.62	1.59023e+06
Guangxi	202019	42964	1.75847e+06	275.08	1.429	2096.96	1.11426e+06
Guangxi	202020	44309	2.20624e+06	279.42	1.481	2174.41	1.41882e+06
Hainan	212011	28224	66991.3	60.56	1.533	2639	1.00619e+06
Hainan	212012	31627	85460.7	87.09	1.617	2079	1.14842e+06
Hainan	212013	34974	105218	110.76	1.722	1946	1.09497e+06
Hainan	212014	38349	119922	157.71	1.818	2069	1.26842e+06
Hainan	212015	41164	152717	195.59	2.186	2045	1.05427e+06
Hainan	212016	44752	200215	232.99	2.213	2050	722543
Hainan	212017	48810	233372	247.67	2.283	2070	680295
Hainan	212018	52801	255302	265.85	2.502	2460.3	880699
Hainan	212019	56740	285185	282.29	2.548	2351.99	737014
Hainan	212020	55131	322957	287.31	2.727	2362.69	680924
Chongqing	222011	35017	309523	59.24	2.923	1830	1.34267e+06
Chongqing	222012	39548	372289	89.6	3.166	1832	2.4947e+06
Chongqing	222013	44049	437663	113.4	1.049	1847	3.76404e+06
Chongqing	222014	49062	538637	158.33	1.019	1872	4.31023e+06
Chongqing	222015	53398	654413	191.7	1.018	1904	3.60906e+06
Chongqing	222016	59433	817013	236.07	1.012	1953	3.33327e+06
Chongqing	222017	65538	930677	246.62	1.077	2017	3.88396e+06
Chongqing	222018	69901	1.05943e+06	251.95	1.162	2026.42	4.46475e+06
Chongqing	222019	75828	1.20185e+06	272.38	1.222	2011.65	4.84412e+06
Chongqing	222020	78170	1.29188e+06	274.1	1.286	2044.97	5.20513e+06
Sichuan	232011	26163	695893	45.49	1.348	2782	2.33544e+06
Sichuan	232012	29669	835911	78.66	1.322	2866	3.02024e+06
Sichuan	232013	32772	1.07356e+06	102.38	0.817	2900	3.13519e+06
Sichuan	232014	35565	1.34311e+06	149.32	0.85	3068	3.43446e+06
Sichuan	232015	37129	1.61701e+06	190.6	0.873	1902	2.67375e+06
Sichuan	232016	40251	1.89708e+06	237.79	0.939	2901	3.12277e+06
Sichuan	232017	45768	2.50609e+06	245.24	1.022	2962	4.63869e+06
Sichuan	232018	51556	2.77587e+06	256.25	1.174	3068.43	5.888e+06
Sichuan	232019	55472	3328646	274.15	1.309	3045.19	6.61905e+06
Sichuan	232020	58126	3.53546e+06	277.9	1.396	3020.99	7.05896e+06
Guizhou	242011	16165	277458	49.21	1.418	3502	22400.8
Guizhou	242012	19394	341962	79.69	1.45	3324	19008.8
Guizhou	242013	22825	498759	100.53	1.176	3406	21963
Guizhou	242014	26171	461266	126.53	1.164	2393	18776.7
Guizhou	242015	29956	656959	155.83	1.199	2396	26655.7
Guizhou	242016	33291	792205	190.36	1.203	2182	30405.4
Guizhou	242017	38137	866172	207.6	1.21	2302	258048
Guizhou	242018	42767	1.05725e+06	220.88	1.222	2412.22	219940
Guizhou	242019	46433	1.15094e+06	239.93	1.328	2222.18	69189.1
Guizhou	242020	46267	1.23046e+06	246.72	1.397	1877.87	211534
Yunnan	252011	20629	379983	55.11	1.426	3811	74904.3
Yunnan	252012	23891	486971	75.43	1.461	4029	62374.9
Yunnan	252013	27447	538392	97.13	1.132	2415	84372.9
Yunnan	252014	29874	589580	134.42	1.121	2853	64792.4
Yunnan	252015	31642	795267	168.47	1.189	2943	50366.6
Yunnan	252016	34416	914164	206.68	1.238	2995	48744.1
Yunnan	252017	38629	1088486	217.82	1.345	3000	43902.8
Yunnan	252018	43366	1.52386e+06	228.89	1.461	3021.44	58665.4
Yunnan	252019	47944	2.00288e+06	243.39	1.556	3132.55	79061.4
Yunnan	252020	51975	2.22214e+06	255.61	1.529	2835.05	57620.9
Tibet	262011	20265	51334.3	4.28	1.504	515	39.84
Tibet	262012	23249	63145.3	16.85	1.525	1655	40.8
Tibet	262013	26731	81114.9	63.75	1.769	1820	14.3
Tibet	262014	29852	101580	113.51	1.808	1857	15.77
Tibet	262015	32517	120440	168.77	1.758	1750	12.505
Tibet	262016	35844	135365	210.12	1.744	2624	9.24
Tibet	262017	40408	162078	219.8	1.778	1232	55.1
Tibet	262018	45476	194143	234.36	1.722	1750.32	96.34
Tibet	262019	48902	201862	249.17	1.621	1670.91	73.11
Tibet	262020	52345	247669	262.93	1.437	1850.15	81.9005
Shaanxi	272011	32562	328938	34.44	1.454	5821	562954
Shaanxi	272012	37733	372691	58.38	1.195	5483	614911
Shaanxi	272013	42318	516240	78.61	0.695	5541	1.09997e+06
Shaanxi	272014	46167	590536	122.05	0.685	5474	1.80301e+06
Shaanxi	272015	47301	708295	162.76	0.716	4031	2.09222e+06
Shaanxi	272016	50081	895886	213.12	0.751	4240	2.15945e+06
Shaanxi	272017	56154	1.08674e+06	226.87	0.881	4101	2.77996e+06
Shaanxi	272018	62195	1.21555e+06	253.23	0.948	4450.16	3.66951e+06
Shaanxi	272019	66649	1.53214e+06	279.69	0.951	5139.62	3.33178e+06
Shaanxi	272020	66292	1.6953e+06	285.89	0.972	4183.99	4.06194e+06
Gansu	282011	18801	254027	10.82	1.021	3824	13869.6
Gansu	282012	20978	299338	36.32	1.105	4369	11795.7
Gansu	282013	23313	389591	69.51	0.875	3916	7274.7
Gansu	282014	25202	430521	111.91	0.926	3682	4088.92
Gansu	282015	25264	481774	142.62	1.003	4049	3745.82
Gansu	282016	26520	598208	182.1	1.062	4076	2565.51
Gansu	282017	28026	725924	196.94	1.324	4066	3136.58
Gansu	282018	30797	826956	207.77	1.459	3237.34	3344.66
Gansu	282019	32995	887836	236.24	1.575	3260.41	5069.25
Gansu	282020	35995	938821	250.23	1.599	3285.57	3896.68
Qinghai	292011	24220	77419.1	3.02	1.676	2487	3927.65
Qinghai	292012	26784	95984	16.33	1.741	2674	4898.6
Qinghai	292013	29772	109343	63.67	1.202	2924	8789
Qinghai	292014	31824	126793	109.16	1.184	2604	1700.65
Qinghai	292015	34322	146152	143.26	1.215	2692	1328.32
Qinghai	292016	38213	179708	181.72	1.283	2710	414.65
Qinghai	292017	41366	210368	189.51	1.368	2777	1425.43
Qinghai	292018	45738	288659	194.6	1.348	2803.89	471.09
Qinghai	292019	48570	324874	222	1.282	2958.35	505.71
Qinghai	292020	50819	375296	239.05	1.267	2746.52	488.4
Ningxia	302011	30365	50641.6	15.68	1.287	1147	40090.9
Ningxia	302012	33125	66795.2	40.51	1.336	1251	32800
Ningxia	302013	35772	74046.6	44.5	0.91	1253	34908.4
Ningxia	302014	37605	88892.1	111.45	0.957	1295	35549.2
Ningxia	302015	38805	115695	149.39	0.998	1336	37307.9
Ningxia	302016	41427	161376	191.98	1.027	1343	44735
Ningxia	302017	47177	198617	189.87	1.098	1388	63658.6
Ningxia	302018	51248	223071	207.53	1.153	1370.54	70556.6
Ningxia	302019	54217	240152	227.62	1.098	3059.27	55689.5
Ningxia	302020	54528	269378	250.05	1.171	2267.6	61559.3
Xinjiang	312011	29757	306342	21.47	1.185	4563	33290.2
Xinjiang	312012	33375	370667	46.28	1.227	4312	27438.4
Xinjiang	312013	37325	432624	76.03	0.773	4361	25144.7
Xinjiang	312014	40609	527301	133.48	0.867	4280	21218.7
Xinjiang	312015	39959	631259	165.46	1.031	2557	25142.4
Xinjiang	312016	40484	771264	197.22	1.052	2456	19556.5
Xinjiang	312017	46089	885343	196.68	1.292	2436	14482.5
Xinjiang	312018	51950	1.38637e+06	209.7	1.367	2525.22	16731.8
Xinjiang	312019	54280	1.19442e+06	232.35	1.346	3667.49	17466.2
Xinjiang	312020	53593	1.40237e+06	239.3	1.387	2862.61	13548.8
